# Supplementary material for: Enhancing online interaction through avatar-based dialogue systems utilizing the approaching movement
Source: PLoS One. 2025 Jul 18;20(7):e0327712. doi: 10.1371/journal.pone.0327712 (PMC12273998; doi:10.1371/journal.pone.0327712)
Supplement: S1 File — (ZIP) [file pone.0327712.s001.zip]

Archive with 37 entries (36 files):
- Rawdata/
- Rawdata/8808000127_Rawdata.txt
- Rawdata/8808000129_Rawdata.txt
- Rawdata/8808000130_Rawdata.txt
- Rawdata/8808000131_Rawdata.txt
- Rawdata/8808000132_Rawdata.txt
- Rawdata/8808000133_Rawdata.txt
- Rawdata/8808000134_Rawdata.txt
- Rawdata/8808000135_Rawdata.txt
- Rawdata/8808000136_Rawdata.txt
- Rawdata/8808000137_Rawdata.txt
- Rawdata/8808000138_Rawdata.txt
- Rawdata/8808000139_Rawdata.txt
- Rawdata/8808000140_Rawdata.txt
- Rawdata/8808000141_Rawdata.txt
- Rawdata/8808000142_Rawdata.txt
- Rawdata/8808000143_Rawdata.txt
- Rawdata/8808000144_Rawdata.txt
- Rawdata/8808000145_Rawdata.txt
- Rawdata/8808000146_Rawdata.txt
- Rawdata/8808000147_Rawdata.txt
- Rawdata/8808000148_Rawdata.txt
- Rawdata/8808000149_Rawdata.txt
- Rawdata/8808000151_Rawdata.txt
- Rawdata/8808000152_Rawdata.txt
- Rawdata/8808000153_Rawdata.txt
- Rawdata/8808000155_Rawdata.txt
- Rawdata/8808000156_Rawdata.txt
- Rawdata/8808000157_Rawdata.txt
- Rawdata/8808000158_Rawdata.txt
- Rawdata/8808000159_Rawdata.txt
- Rawdata/8808000160_Rawdata.txt
- Rawdata/8808000161_Rawdata.txt
- Rawdata/8808000162_Rawdata.txt
- Rawdata/8808000163_Rawdata.txt
- Rawdata/8808000164_Rawdata.txt
- Rawdata/8808000165_Rawdata.txt
