# Supplementary material for: Enhancing online interaction through avatar-based dialogue systems utilizing the approaching movement
Source: PLoS One. 2025 Jul 18;20(7):e0327712. doi: 10.1371/journal.pone.0327712 (PMC12273998; doi:10.1371/journal.pone.0327712)
Supplement: S1 File — (ZIP) [file pone.0327712.s001.zip › Rawdata/8808000127_Rawdata.txt]

MID	DAY	SEX	AGE	GEN	PRE	ARE	JOB	MAR	CHI	q1	q2	q3c1	q3c2	q3c3	q3c4	q4s1	q4s2	q5s1	q5s2	q6s1	q6s2	q6s3	q6s4	q7s1	q7s2	q8s1	q8s2	q8s3	q8s4	q8s5	q8s6	q9s1	q9s2	q9s3	q9s4	q9s5	q9s6	q9s7	q9s8	q9s9	q9s10	q9s11	q9s12	q9s13	q9s14	q9s15	q9s16	q9s17	q9s18
fQChNpgL717Ed%2FYsjMJJ53A	2021/04/21 18:43	2	34	4	26	5	11	1	2	1	3	1	0	0	0	3	3	3	3	3	3	2	4	3	3	4	3	2	3	4	4	3	3	3	3	3	3	3	3	3	3	3	3	3	3	3	3	3	3
f4zxLIesk8o5RkTvhqKiqEA	2021/04/21 17:34	1	56	6	21	4	5	2	1	2
f%2BMcNWSE3a7oZisMFlofmtw	2021/04/21 22:45	2	28	3	26	5	9	1	2	2
fnzJ0ftVND2qfOzWVF%2Bz3qw	2021/04/21 21:16	2	35	4	17	4	3	1	2	1	2	1	0	0	0	3	3	3	3	3	3	3	5	3	4	4	3	3	3	4	4	3	3	3	3	3	3	3	3	3	3	3	3	3	3	3	3	3	3
f9fa2cO92yQCYTeV88LQ%2FIw	2021/04/23 18:34	1	47	5	20	4	5	2	1	1	3	0	0	1	0	4	4	4	4	1	1	1	1	4	2	4	2	4	4	4	2	2	1	2	3	4	4	4	5	4	4	2	3	4	4	4	4	2	3
fF5RH1GP0VHeILam9fGXA5g	2021/04/21 18:10	1	54	6	9	3	4	1	2	1	2	1	0	0	0	2	4	3	3	3	3	3	3	3	3	3	3	3	3	3	3	3	3	4	3	3	3	3	3	3	3	3	3	3	3	3	3	3	3
fcziAHoDo8Ar%2FPPHXhLhJbg	2021/04/21 17:30	2	46	5	12	3	3	1	1	1	3	1	0	0	0	2	2	2	2	3	3	3	3	2	2	2	2	2	2	2	2	3	3	3	3	3	3	3	3	3	3	3	3	3	3	3	3	3	3
fz3hClZ2K7Gm%2BKFt3s5rVXw	2021/04/21 17:31	2	55	6	16	4	11	1	2	1	4	0	0	0	1	4	4	4	4	3	3	3	3	3	3	3	3	3	3	3	4	3	3	3	3	3	4	3	3	3	3	3	3	3	3	3	2	3	3
fwf1QMtAqAUyE3XR%2FpczrvQ	2021/04/22 10:24	2	43	5	27	5	9	2	1	1	9
ftYSnlLgwLAVU61lbyI55pw	2021/04/21 19:23	1	38	4	40	8	5	1	2	1	10
fcpX9n3ZW1L9bmTCOuprGQw	2021/04/21 18:25	2	53	6	27	5	8	2	1	1	1	1	0	0	0	1	3	3	3	2	3	2	4	4	4	4	4	2	2	4	4	3	5	4	4	5	4	4	5	4	5	5	5	5	5	5	5	5	5
febtnYk%2FcMzAqiJ4nFtkQ4w	2021/04/24 00:23	1	24	3	14	3	4	2	1	1	3	0	1	0	0	3	3	2	2	4	3	2	3	4	4	4	4	4	4	4	4	4	3	3	3	2	2	3	3	3	3	2	3	3	3	3	2	2	4
fYt%2BThMzIrUGWrOW5fdUfaA	2021/04/21 18:11	2	25	3	11	3	8	2	1	1	2	0	0	0	1	3	3	3	3	3	3	3	3	3	3	3	3	3	3	3	3	3	3	3	3	3	3	3	3	3	3	2	3	4	3	3	3	3	3
fvr7U%2BKldnBkDd4itJYRGcQ	2021/04/26 10:28	2	51	6	27	5	9	2	1	2
fess23ci216uxKJWaTYejww	2021/04/22 00:04	1	37	4	14	3	5	1	2	2
fAwNPJ1lwLIHleRqLRk%2B74w	2021/04/25 18:32	2	29	3	13	3	1	1	2	1	4	1	0	0	0	2	4	2	4	2	2	2	4	4	4	4	2	2	2	4	4	3	2	2	4	4	3	2	2	2	2	4	3	3	2	3	2	2	2
fqY3E3DMjE88pMyYw8c83eg	2021/04/21 21:18	2	35	4	23	4	3	1	2	1	3	1	0	0	0	3	2	3	3	2	3	3	3	3	3	3	3	3	3	3	3	3	3	4	4	3	3	3	3	4	4	4	2	2	4	4	3	2	4
f8dNxzsGYS9Hj%2BHteyeO8hA	2021/04/21 18:19	1	35	4	13	3	11	1	2	2
f9Cz7tN4Swi0tZ%2BN0Q6xzRw	2021/04/27 13:30	1	52	6	15	4	9	1	2	1	3	1	0	0	0	1	3	3	3	3	3	3	3	3	3	3	3	2	2	3	3	2	2	3	3	5	5	5	5	5	5	5	3	5	5	5	5	5	2
fy1X%2Bahr9iVGLdkTyn94thw	2021/04/21 18:01	2	54	6	23	4	8	2	1	1	3	1	0	0	0	3	3	4	3	4	2	2	4	3	2	3	3	3	3	3	3	2	2	2	2	2	2	2	2	2	2	2	2	3	2	2	2	1	2
fOBc1yMKUQPZ3GA66UJm5lA	2021/04/22 07:58	2	36	4	14	3	4	1	2	1	3	1	0	0	0	3	3	1	3	3	3	3	3	3	5	3	1	1	1	1	1	5	5	5	5	1	5	5	5	5	1	1	5	5	5	1	1	1	5
f0XWL3Sq%2BbTc9nh73%2FSbi%2BA	2021/04/22 02:21	1	31	4	23	4	8	1	2	1	3	1	0	0	0	3	3	2	3	5	1	5	4	2	4	4	4	2	2	5	2	5	5	5	5	5	5	5	5	5	5	5	5	4	5	4	2	4	5
fWr1eT2nMeoJ1KRv07krnJA	2021/04/21 19:27	2	21	3	13	3	10	1	2	1	2	0	0	1	0	3	3	3	3	2	2	2	2	3	3	3	3	3	3	3	3	3	3	3	3	3	3	2	3	4	3	2	2	3	1	2	2	1	1
fWAwSwVvKkAQTEu8GQwVVgw	2021/04/21 19:17	2	48	5	32	6	11	1	2	2
[truncated: 54 more columns]
