# Supplementary material for: Enhancing online interaction through avatar-based dialogue systems utilizing the approaching movement
Source: PLoS One. 2025 Jul 18;20(7):e0327712. doi: 10.1371/journal.pone.0327712 (PMC12273998; doi:10.1371/journal.pone.0327712)
Supplement: S1 File — (ZIP) [file pone.0327712.s001.zip › Rawdata/8808000129_Rawdata.txt]

MID	DAY	SEX	AGE	GEN	PRE	ARE	JOB	MAR	CHI	q1	q2	q3c1	q3c2	q3c3	q3c4	q4s1	q4s2	q5s1	q5s2	q6s1	q6s2	q6s3	q6s4	q7s1	q7s2	q8s1	q8s2	q8s3	q8s4	q8s5	q8s6	q9s1	q9s2	q9s3	q9s4	q9s5	q9s6	q9s7	q9s8	q9s9	q9s10	q9s11	q9s12	q9s13	q9s14	q9s15	q9s16	q9s17	q9s18
f9fa2cO92yQBdx3PMyoAl2w	2021/04/22 17:33	2	48	5	45	8	5	2	1	1	2	1	1	0	0	2	3	2	4	2	1	2	3	2	2	4	4	4	4	4	4	2	2	2	2	2	3	3	2	2	2	3	2	3	2	2	2	2	3
f9G7skCw5g64RsR4Ycpi%2FLA	2021/04/22 12:12	1	26	3	14	3	11	1	2	2
fbAojeQ8AvOZ35G%2FcTpIRfw	2021/04/25 12:23	1	31	4	12	3	5	1	2	1	2	1	0	0	0	2	2	2	2	2	2	2	4	4	4	4	5	5	4	5	5	2	3	2	2	2	1	2	2	2	2	3	2	2	3	2	2	3	3
fQChNpgL717EqdtXdfK%2BOBQ	2021/04/22 10:18	2	26	3	11	3	5	1	2	1	1	1	1	0	0	3	3	3	3	3	3	4	3	3	3	3	3	3	3	3	3	3	3	3	4	4	3	4	4	3	2	3	3	2	3	3	3	2	3
fqY3E3DMjE8%2Bw%2B5%2B4JugTOQ	2021/04/22 15:43	2	39	4	34	6	8	2	1	1	3	1	1	0	0	2	2	2	3	3	3	3	3	3	3	2	3	2	2	3	2	4	4	4	4	3	4	4	4	4	4	4	5	4	4	4	4	4	4
faXVs9i3MHUd4g4qdE88iQA	2021/04/22 21:37	2	33	4	14	3	4	1	2	1	10
fjrg%2F4d4VQ1PcrO66Neq3yw	2021/04/22 22:28	2	24	3	27	5	9	2	1	1	2	1	0	0	0	3	3	3	3	1	2	1	1	3	3	3	3	3	3	3	3	1	1	1	1	1	1	1	1	1	1	1	1	1	1	1	2	1	1
fcng2wkr9LkDfkxiQbDKn4Q	2021/04/23 06:11	2	22	3	24	5	5	1	2	2
f2PvKNqhYzUAU96KDd0Y%2FJA	2021/04/22 15:27	2	33	4	24	5	9	2	1	2
f2erKGLg08d%2BbeknUfj5qzw	2021/04/23 14:51	2	30	4	13	3	11	1	2	1	3	1	1	0	0	3	3	3	3	2	2	4	4	4	4	4	5	3	3	4	4	2	2	2	2	2	2	2	2	2	1	2	2	2	2	1	3	2	2
fSeqLdkPcPeWji61K2oQnMA	2021/04/22 10:04	2	52	6	36	7	4	1	2	1	3	1	1	0	0	4	2	4	2	2	3	2	4	4	2	5	3	4	4	3	4	2	2	3	4	1	4	2	2	2	1	1	2	1	2	1	3	3	1
f4rxX4JPVZjXKyCaileF25g	2021/04/28 11:42	1	38	4	23	4	3	2	1	1	6	1	1	0	0	5	3	2	4	3	3	3	3	3	3	3	3	3	3	3	3	3	3	3	3	3	3	3	3	3	3	3	3	3	3	3	3	3	3
fvreWaCyRQxWfm9%2F9FyhzCQ	2021/04/23 18:12	1	48	5	13	3	4	1	2	1	3	1	1	0	0	4	4	2	4	2	3	3	1	4	2	2	4	4	2	4	4	2	4	2	3	1	2	2	4	3	2	3	4	4	2	1	2	3	2
fahU8%2Bqt49Q2igxVbiaqn7g	2021/04/22 11:18	2	25	3	31	6	9	1	2	1	6	0	0	0	1	4	2	4	2	3	3	3	3	4	2	2	4	2	4	4	2	4	5	4	4	5	5	5	5	5	5	5	5	5	5	5	5	4	5
fYu8%2FOf1rZfUC9%2Bew3wOHEQ	2021/04/22 12:28	1	40	5	8	3	11	1	2	1	10
f6Nir4mnhwhGkZlCIbgoTfA	2021/04/22 19:58	2	46	5	34	6	9	2	1	1	2	1	1	0	0	4	2	4	2	4	1	2	4	2	1	4	2	2	2	2	4	4	2	4	4	4	3	2	4	3	4	2	3	1	2	2	4	4	3
fd6pi01ReITIZLnPH2n1VNw	2021/04/22 19:11	2	52	6	22	4	9	2	2	1	4	1	0	0	0	3	3	3	3	3	3	3	3	3	3	3	3	3	3	3	3	3	3	3	3	3	3	3	3	3	3	3	3	3	3	3	3	3	3
fjlfy2u2VjCt%2FPJ%2Bp4yhqiQ	2021/04/23 16:20	1	49	5	1	1	6	1	2	1	4	0	0	0	1	3	3	3	3	3	3	3	3	3	3	3	3	3	3	3	3	3	3	3	3	3	3	3	3	2	2	1	1	1	2	2	2	2	2
fGbCzCSuDQnLbkCGUWoUIwg	2021/04/22 19:53	1	35	4	16	4	5	2	2	2
f5kmzGmby4XE6EqOYuYvx3w	2021/04/22 22:56	2	54	6	27	5	9	2	2	2
fgt9AtrApP1vxxZxS8O6t0Q	2021/04/24 13:43	1	59	6	5	2	1	2	1	2
fKfsVzLkVGsg1v18lB%2FsKeg	2021/04/22 22:25	1	45	5	40	8	5	2	1	1	3	1	1	0	0	4	2	3	3	2	2	4	3	2	2	3	4	4	4	4	2	4	3	4	3	3	4	4	2	3	3	2	4	4	4	3	4	4	3
[truncated: 54 more columns]
