# Supplementary material for: Enhancing online interaction through avatar-based dialogue systems utilizing the approaching movement
Source: PLoS One. 2025 Jul 18;20(7):e0327712. doi: 10.1371/journal.pone.0327712 (PMC12273998; doi:10.1371/journal.pone.0327712)
Supplement: S1 File — (ZIP) [file pone.0327712.s001.zip › Rawdata/8808000130_Rawdata.txt]

MID	DAY	SEX	AGE	GEN	PRE	ARE	JOB	MAR	CHI	q1	q2	q3c1	q3c2	q3c3	q3c4	q4s1	q4s2	q5s1	q5s2	q6s1	q6s2	q6s3	q6s4	q7s1	q7s2	q8s1	q8s2	q8s3	q8s4	q8s5	q8s6	q9s1	q9s2	q9s3	q9s4	q9s5	q9s6	q9s7	q9s8	q9s9	q9s10	q9s11	q9s12	q9s13	q9s14	q9s15	q9s16	q9s17	q9s18
f1lAQk%2FMhSu4%2Bk4gEBKOutg	2021/04/22 18:32	1	35	4	35	6	4	2	1	1	3	1	0	1	0	3	3	3	3	3	3	2	3	2	3	3	3	1	3	3	2	3	2	2	4	3	3	3	2	3	2	2	1	2	2	3	3	2	3
fyueA9Ap%2BamJLagWgAz0dDA	2021/04/23 06:54	1	49	5	40	8	3	2	1	1	3	1	0	1	0	3	3	3	3	3	3	2	3	3	4	3	2	1	1	4	3	3	2	3	3	2	3	3	5	4	3	3	3	3	3	3	3	3	4
f6fqSv1%2FtyCuS8sfWDeYGiQ	2021/04/22 10:23	1	57	6	13	3	5	2	2	1	2	1	0	1	0	3	3	3	3	3	3	3	3	3	3	3	3	3	3	3	3	3	3	3	3	3	3	3	3	3	3	3	3	3	3	3	3	3	3
fpeMIvPeEtmzLk9U3jCWwNw	2021/04/23 07:46	1	58	6	28	5	1	2	2	1	1	0	0	1	0	4	2	4	2	2	3	2	5	2	1	3	4	4	4	2	4	2	3	3	4	3	3	4	3	2	5	4	3	4	2	5	4	3	3
f7GE27JH6X00n4ROHMdJ4Xg	2021/04/22 10:08	2	29	3	1	1	7	2	1	1	7	1	0	1	0	3	3	3	3	3	3	2	4	3	3	4	3	1	2	3	4	2	3	2	2	2	2	2	2	2	2	2	2	2	2	2	3	2	2
fpTD69YsNOMXvMSLkfCwFtw	2021/04/22 14:44	2	47	5	13	3	6	2	2	1	3	1	0	0	0	2	4	2	2	2	2	4	3	2	2	2	2	2	2	2	2	4	4	3	4	4	3	3	3	3	4	3	3	4	3	3	2	2	3
fTSFGHn13i%2FdsOkz%2FEHpIWQ	2021/04/25 21:23	2	49	5	43	8	9	2	1	1	3	1	0	1	0	3	3	3	3	2	2	2	5	4	4	4	4	3	3	4	4	2	2	2	2	2	2	2	2	2	3	2	2	3	2	2	2	2	2
fYe%2FlLw1Pf7bNL9GtAD4phg	2021/04/22 16:48	1	59	6	14	3	6	2	1	1	3	0	1	0	0	4	2	2	4	3	2	1	4	2	4	4	3	2	2	4	4	2	3	2	3	3	4	4	3	2	2	4	3	1	2	2	2	2	4
fV3Ta5F7psak9bmRMYfIYaQ	2021/04/22 14:14	2	24	3	25	5	4	1	2	1	6	1	0	0	0	4	1	5	3	2	2	1	2	4	2	4	3	4	4	4	3	2	2	5	1	2	2	2	2	1	2	3	1	2	2	2	2	2	2
fi%2B%2BFKVXNS2VzivEoYnQ6DA	2021/04/22 10:07	2	51	6	23	4	8	2	1	1	2	0	1	0	0	2	2	5	2	2	3	2	2	4	3	4	4	2	3	2	4	2	4	4	4	3	3	3	4	3	2	4	5	2	3	2	2	3	1
flFVS7UJH7b%2Buc6PjiRNZmQ	2021/04/22 10:02	2	32	4	11	3	3	1	2	1	1	1	0	0	0	2	4	3	3	3	3	3	4	4	4	4	4	1	2	4	4	3	3	2	3	3	3	3	3	3	3	2	2	3	3	3	3	2	3
fdDJf2tKtbw%2BBr2q58EODvA	2021/04/22 10:27	2	38	4	7	2	9	2	2	1	3	1	0	1	0	2	3	3	3	2	3	2	3	2	4	3	2	3	2	2	2	2	2	2	3	2	3	3	3	2	2	3	3	2	2	3	3	3	3
fKAjA0zL%2B2RsQVuuC8xt7PQ	2021/04/28 15:15	2	57	6	11	3	8	2	1	1	3	1	0	1	0	2	4	2	4	2	4	2	3	2	2	2	2	3	2	2	3	4	4	4	4	4	4	4	4	4	4	4	4	3	4	4	4	4	4
fDjvAsG6rIy7Cj8OeGvw9Uw	2021/04/22 09:50	2	28	3	40	8	10	1	2	1	2	0	1	0	0	3	3	3	3	2	2	5	5	3	3	3	3	3	3	3	3	3	3	3	3	3	3	2	3	3	2	3	3	3	3	2	3	3	3
faK7tX3pYhaeNDIKV%2BjF3Wg	2021/04/22 12:05	1	37	4	13	3	4	2	1	1	1	0	0	1	0	4	4	4	2	2	3	4	3	4	4	4	4	4	4	4	2	2	2	2	3	2	2	3	2	2	2	3	3	2	2	3	2	2	2
f5p3fTgXRn6FsB67eB%2B%2BrYA	2021/04/22 10:03	1	21	3	28	5	4	1	2	1	10
fkPfG97YdTDKQjF84zXXnRw	2021/04/22 12:52	1	57	6	39	7	4	2	1	1	3	1	0	1	0	3	3	3	3	3	3	3	3	3	3	4	3	3	3	3	3	3	3	3	3	3	3	3	3	3	3	3	3	3	3	3	3	3	3
fW7kVd4hn4%2BkVKOMUl8cgOA	2021/04/22 15:11	1	32	4	23	4	9	1	2	1	3	1	0	1	0	3	3	3	3	3	3	3	3	2	2	4	2	2	2	2	1	5	4	4	4	5	5	3	4	3	5	3	3	4	3	4	2	3	3
f1jbQKsWT717mGPov%2F4u7QA	2021/04/22 13:51	2	36	4	27	5	9	1	2	1	3	1	0	1	0	3	3	3	3	3	3	3	5	3	3	4	3	2	3	3	3	3	2	2	3	1	2	2	3	1	3	2	3	2	2	5	2	2	3
fYKPkq03h46CcEVFpc38mWQ	2021/04/23 08:35	2	41	5	26	5	5	1	1	1	3	1	0	0	0	3	3	3	3	3	3	3	2	3	3	3	3	3	2	3	4	3	2	2	3	4	3	3	4	3	3	3	2	3	3	4	2	2	3
flVhPvO4gochRLLmhkQZlOg	2021/04/22 23:13	2	23	3	28	5	3	1	2	1	3	1	0	1	0	3	3	3	3	3	3	3	3	3	3	3	3	3	3	3	3	3	3	3	3	3	3	3	3	3	3	3	3	3	3	3	3	3	3
f%2BRGijMgEj0tq9NzqvAq6lw	2021/04/22 14:35	2	36	4	14	3	7	1	1	1	3	0	1	0	0	2	2	4	4	3	3	5	5	2	1	2	2	1	1	2	1	2	5	5	4	3	4	5	5	3	2	3	3	4	3	3	1	1	1
f7D8fR37bDjB1zqKzbOChRA	2021/04/22 20:12	2	57	6	40	8	7	1	2	1	4	1	0	1	0	3	3	3	3	2	2	2	4	3	3	4	3	1	1	4	4	3	3	3	3	3	2	3	3	2	3	3	3	3	2	3	3	2	3
f1jWNdMOX%2FYR2G3sksADmwg	2021/04/22 10:23	2	44	5	1	1	5	1	2	1	2	1	0	1	0	4	2	4	4	3	3	3	3	3	3	3	3	3	3	3	2	3	3	3	3	3	3	3	3	3	3	3	3	3	3	3	3	3	3
[truncated: 54 more columns]
