# Supplementary material for: Enhancing online interaction through avatar-based dialogue systems utilizing the approaching movement
Source: PLoS One. 2025 Jul 18;20(7):e0327712. doi: 10.1371/journal.pone.0327712 (PMC12273998; doi:10.1371/journal.pone.0327712)
Supplement: S1 File — (ZIP) [file pone.0327712.s001.zip › Rawdata/8808000131_Rawdata.txt]

MID	DAY	SEX	AGE	GEN	PRE	ARE	JOB	MAR	CHI	q1	q2	q3c1	q3c2	q3c3	q3c4	q4s1	q4s2	q5s1	q5s2	q6s1	q6s2	q6s3	q6s4	q7s1	q7s2	q8s1	q8s2	q8s3	q8s4	q8s5	q8s6	q9s1	q9s2	q9s3	q9s4	q9s5	q9s6	q9s7	q9s8	q9s9	q9s10	q9s11	q9s12	q9s13	q9s14	q9s15	q9s16	q9s17	q9s18
fcBCPfF0kQsz5NPwKRgB3hg	2021/04/22 11:28	1	58	6	7	2	6	1	2	1	2	0	0	0	1	3	3	3	3	3	3	3	3	3	3	3	3	3	3	3	3	3	3	3	3	3	3	3	3	3	3	3	3	3	3	3	3	3	3
fsMkJzLRUSrH0ntqyHrmj4A	2021/04/24 22:09	2	50	6	4	2	1	2	1	1	2	1	1	0	0	3	3	2	2	2	3	2	4	4	4	4	3	2	4	4	3	3	2	2	3	3	3	4	4	3	2	3	3	2	3	3	2	2	3
fXrqBdPyxpBF15Sk8FXvu4A	2021/04/23 13:52	2	52	6	11	3	3	1	1	1	3	1	1	0	0	3	3	3	3	2	3	3	3	4	4	3	3	2	3	4	3	2	2	3	3	2	3	3	3	3	2	3	3	3	3	2	3	3	3
fkROlHa%2FWvF6QTDZmSKRoJA	2021/04/25 05:41	2	32	4	21	4	3	1	2	1	7	1	1	0	0	3	3	2	3	2	2	3	5	4	3	4	4	3	4	4	4	2	3	3	3	2	3	3	3	3	3	3	3	3	3	3	3	3	3
fDE4TBdfjJiWAedDyXaq5bQ	2021/04/22 20:56	2	30	4	29	5	8	2	2	1	3	1	1	0	0	2	3	3	3	3	3	3	5	3	3	3	3	3	3	3	3	4	3	4	4	4	3	5	4	4	4	5	5	4	4	3	5	3	4
febtnYk%2FcMzDL48%2BG%2FOgXZQ	2021/04/22 23:53	1	47	5	25	5	4	2	1	1	3	0	1	0	0	3	3	2	2	3	3	2	4	4	3	3	2	2	1	4	4	3	3	3	3	3	3	3	3	3	3	3	3	3	3	3	3	3	3
fz%2FnATcFGN4tHoa1Ab07otg	2021/04/22 21:19	1	48	5	16	4	4	2	1	1	2	1	1	0	0	2	3	2	3	4	3	3	3	3	3	3	3	3	3	3	3	4	4	4	4	3	4	4	4	4	4	4	4	4	4	4	4	4	4
f982NzUoLfE75l1y7xM2QrA	2021/04/22 11:33	1	49	5	23	4	4	2	1	1	3	1	1	0	0	3	3	3	3	3	3	3	3	3	3	3	3	3	3	3	3	3	3	3	3	3	3	3	3	3	3	3	3	3	3	3	3	3	3
fj3%2Bp5g5RDtbbH36mdlXgMA	2021/04/22 12:56	2	47	5	29	5	8	2	1	1	3	1	1	0	0	3	3	3	3	3	3	3	3	3	3	5	2	3	2	3	2	2	4	4	2	3	4	3	3	3	4	4	4	4	4	4	2	3	3
fsXC4LfYQqfqBMZO%2BqcQXJQ	2021/04/25 10:10	1	23	3	14	3	5	1	1	1	4	0	0	1	0	5	3	2	4	2	4	4	3	3	2	4	4	1	5	2	3	3	2	3	3	2	2	1	3	2	4	3	5	4	1	2	3	3	3
f32tKCGKex0ei3HrSEniSCQ	2021/04/22 22:00	2	43	5	27	5	8	2	1	1	3	1	1	0	0	2	4	2	3	3	2	3	4	4	4	4	4	2	2	4	4	2	2	2	4	2	3	4	4	2	3	4	3	3	4	3	2	3	4
fUY1ZhpAzP47xUrCHvlLIkA	2021/04/22 13:17	1	55	6	4	2	4	2	1	1	6	0	0	0	1	4	4	4	4	1	1	1	1	4	4	4	4	4	4	4	4	3	3	3	3	3	3	3	3	3	3	3	3	3	3	3	3	3	3
f%2BHSam1TQSSa0mryQUimsKA	2021/04/23 01:20	2	41	5	27	5	9	1	2	1	4	1	0	0	0	4	3	3	2	3	3	4	3	3	4	3	2	2	1	2	2	3	3	3	3	3	3	3	3	2	3	3	3	3	3	3	3	3	3
fZi5ELq0nWE93UYBTOaNI0g	2021/04/22 19:27	1	28	3	24	5	3	1	2	1	2	1	1	0	0	3	3	3	3	3	3	3	3	3	3	3	3	3	3	3	3	3	3	3	3	3	3	3	3	3	3	3	3	3	3	3	3	3	3
f0kwINyqiCy7ukcVNYpDDbQ	2021/04/22 15:52	1	31	4	40	8	3	1	2	1	4	1	1	0	0	2	3	3	3	2	3	4	3	3	3	2	2	2	3	3	2	3	3	3	4	3	3	3	4	3	3	3	3	3	4	3	3	3	3
fHOWTMOyBoo8C%2FgqZn2Assw	2021/04/23 16:12	1	25	3	28	5	9	1	2	2
fwpNvuUxLuIDelgJ895yQog	2021/04/22 17:14	1	33	4	30	5	4	1	2	1	3	0	0	0	1	4	4	4	4	4	5	4	4	3	3	3	3	2	4	3	3	3	3	3	3	3	3	4	3	3	2	4	4	2	3	3	4	3	1
fxZI6XxW%2FPMUmkB26bBbHFA	2021/04/22 16:47	2	25	3	14	3	9	1	2	1	4	0	1	0	0	2	3	3	3	2	3	3	3	3	3	2	3	3	3	3	4	3	2	2	3	3	2	3	5	3	2	3	3	2	2	2	3	2	2
fWDKjxDjtZuyvfBsilKAzKw	2021/04/22 17:28	1	38	4	16	4	5	1	2	1	2	0	1	0	0	3	3	2	4	3	3	3	3	3	3	3	4	4	4	3	2	4	4	3	4	3	3	4	4	3	3	4	3	4	5	4	3	2	3
fKUENLxvIVvKsoaxuMaYqkw	2021/04/23 22:13	2	58	6	45	8	9	2	1	1	2	0	1	0	0	2	3	3	3	3	3	3	3	3	3	3	3	3	3	3	3	3	3	3	3	3	3	3	3	3	3	3	3	3	3	3	3	3	3
fHGko%2BqfZHxxocl8Is86YtA	2021/04/22 17:14	2	37	4	23	4	8	2	1	1	1	1	1	0	0	3	3	3	3	3	3	3	3	3	3	3	3	3	3	3	3	3	3	3	3	3	3	3	3	3	3	3	3	3	3	3	3	3	3
fxKXDpgHxkFVGw9wjcVT%2FVw	2021/04/22 17:39	1	25	3	27	5	9	1	2	1	3	0	1	0	0	4	3	3	3	3	3	2	3	3	3	3	3	3	3	3	3	4	4	3	3	3	3	3	3	3	3	3	3	3	3	3	3	3	3
f3eWdEVTXZZexFbQuSVW7ww	2021/04/23 00:30	1	53	6	14	3	4	2	1	1	6	1	1	0	0	2	4	2	4	1	3	2	4	2	4	4	2	2	4	4	4	3	3	2	3	3	3	3	3	3	3	3	2	3	2	3	2	3	3
fLzegKoVvzcHLmBoLNfukmw	2021/04/24 10:27	2	39	4	13	3	5	1	2	2
fCMLpVOn54IlcwGB%2BsxuFeg	2021/04/22 12:39	1	30	4	29	5	1	2	1	1	3	1	1	0	0	1	4	1	4	2	1	2	5	2	2	2	4	2	2	4	2	2	1	2	2	2	1	1	2	2	3	4	2	1	3	2	2	1	1
fLzegKoVvzcHxnVth97jvKQ	2021/04/22 11:49	1	43	5	47	8	4	1	2	2
fKJo9o2EgljPE3HO2hJCH%2BA	2021/04/22 15:59	2	45	5	14	3	8	2	2	1	3	1	1	0	0	2	4	2	4	2	3	2	4	4	4	4	2	2	2	4	4	5	4	4	4	5	5	4	4	3	5	5	4	3	4	5	3	4	3
fa1AOKJWcIIPgJX5GlREnwg	2021/04/22 13:56	1	59	6	13	3	1	2	1	1	3	0	0	0	1	3	3	3	3	3	3	3	3	3	3	3	3	3	3	3	3	3	3	3	3	3	3	3	3	3	3	3	3	3	3	3	3	3	3
[truncated: 54 more columns]
