# Supplementary material for: Enhancing online interaction through avatar-based dialogue systems utilizing the approaching movement
Source: PLoS One. 2025 Jul 18;20(7):e0327712. doi: 10.1371/journal.pone.0327712 (PMC12273998; doi:10.1371/journal.pone.0327712)
Supplement: S1 File — (ZIP) [file pone.0327712.s001.zip › Rawdata/8808000132_Rawdata.txt]

MID	DAY	SEX	AGE	GEN	PRE	ARE	JOB	MAR	CHI	q1	q2	q3c1	q3c2	q3c3	q3c4	q4s1	q4s2	q5s1	q5s2	q6s1	q6s2	q6s3	q6s4	q7s1	q7s2	q8s1	q8s2	q8s3	q8s4	q8s5	q8s6	q9s1	q9s2	q9s3	q9s4	q9s5	q9s6	q9s7	q9s8	q9s9	q9s10	q9s11	q9s12	q9s13	q9s14	q9s15	q9s16	q9s17	q9s18
f5TEbtIoT4oVSHNcPPWmefg	2021/04/23 17:00	1	52	6	14	3	1	2	1	1	1	0	1	0	0	3	3	2	4	2	4	2	3	4	3	3	4	3	3	2	4	2	2	2	3	3	3	3	3	3	3	4	3	3	3	3	3	3	3
f7OEb34kZ7Ho0nGPQfehIaA	2021/04/23 14:49	1	38	4	5	2	3	2	1	1	2	0	1	0	0	3	3	3	3	3	3	3	3	3	3	3	3	3	3	3	3	4	3	3	2	4	3	3	3	3	3	3	3	4	3	4	3	3	3
ftwIPjMdu0eoclAm8pkCoLQ	2021/04/23 19:20	2	48	5	11	3	3	1	2	1	7	1	1	1	0	4	4	3	3	2	2	1	5	4	2	1	3	1	1	4	4	3	3	3	3	2	2	2	3	2	2	2	2	2	2	2	2	3	2
fVzhSuYTY2FxLrTURkyRUsg	2021/04/23 15:50	1	55	6	11	3	6	2	1	1	3	0	1	0	0	2	3	3	3	2	3	2	4	3	3	3	3	3	3	3	3	2	3	3	3	2	2	4	3	3	2	3	3	3	3	4	2	3	3
fJx4lW%2BuJaeorz80phgVCmA	2021/04/23 16:28	1	36	4	13	3	5	1	2	1	3	0	1	0	0	3	3	4	3	1	3	3	4	2	2	4	3	4	3	4	4	3	3	2	2	1	2	3	2	2	2	2	4	3	3	2	2	3	3
fdaBcVZ3jUa9PiAMhxlV%2B7w	2021/04/23 13:55	1	44	5	17	4	4	2	1	1	3	0	1	0	0	4	2	3	3	4	3	2	5	3	2	3	3	2	2	4	4	4	3	2	3	4	3	3	3	2	4	3	3	2	3	3	2	2	2
fysvLRcVxTot5UCqf5uZceQ	2021/04/23 13:02	2	54	6	13	3	7	2	1	1	3	0	1	0	0	4	3	2	3	1	2	1	4	4	2	3	3	2	1	4	4	2	2	2	2	3	2	4	2	3	3	3	2	2	3	2	2	2	2
famTCDa0iah2q6AKo%2FaOmTA	2021/04/29 20:43	1	59	6	12	3	3	2	1	1	2	0	1	0	0	2	4	1	4	1	4	3	5	2	2	4	2	2	2	2	5	3	2	3	3	2	3	3	3	2	3	3	4	2	3	3	2	3	5
fl5r8udSZa0nUMWwwbO8U8g	2021/04/23 16:41	1	21	3	24	5	10	1	2	1	10
fBhZi2sNQVQrzcv2tPRFBOw	2021/04/23 13:34	1	25	3	13	3	10	1	2	1	3	0	1	0	0	2	4	4	4	2	3	3	3	2	2	4	2	2	2	4	4	3	4	4	3	4	2	3	3	3	4	4	3	4	4	3	3	1	1
f8aXxSY%2Fd5OAlM2DauwOnDw	2021/04/24 20:55	2	28	3	28	5	3	2	1	1	3	1	0	0	0	4	2	4	4	2	3	1	5	4	2	5	4	4	4	4	4	2	3	2	4	2	3	2	4	4	2	4	4	2	3	1	4	4	2
fjJbexUB4h3UFaD6w%2FTFThw	2021/04/23 21:27	2	51	6	13	3	8	2	1	1	5	0	1	0	0	1	1	1	1	3	3	2	4	4	4	4	4	4	2	4	4	2	2	2	2	2	2	2	2	2	2	2	2	2	2	2	2	2	2
fJx4lW%2BuJaepCagEoZ3NcbQ	2021/04/28 01:00	2	27	3	3	2	5	1	2	1	4	0	1	0	0	4	2	2	2	2	4	5	3	4	2	1	2	1	1	2	4	2	2	4	4	3	4	4	4	4	2	4	2	2	4	2	3	4	2
fjuBmR7iAM%2BA3ZxNb%2FovAcw	2021/04/23 12:54	1	56	6	14	3	3	1	2	1	3	0	0	1	0	3	3	3	3	3	3	3	3	3	3	3	3	3	3	2	3	3	3	3	3	3	3	3	3	3	3	3	3	4	4	3	3	3	2
f9%2BZjUIuiMt2J8RtW7LyQxQ	2021/04/23 20:55	1	21	3	13	3	10	1	2	1	3	0	1	0	0	2	4	1	4	1	4	3	4	4	4	4	4	5	5	5	4	1	1	1	1	1	1	1	1	2	1	1	1	1	1	1	1	1	1
fgc38CNmc2RtP3ViBNe4gog	2021/04/23 14:17	1	43	5	14	3	9	1	2	1	2	0	1	0	0	3	3	3	3	3	3	3	3	3	3	3	3	3	3	3	3	3	3	3	3	3	3	3	3	3	3	3	3	3	3	3	3	3	3
f4iScdifxnpdS5TB6cg78IQ	2021/04/24 19:07	2	47	5	14	3	9	2	1	1	2	0	1	0	0	4	1	4	1	1	3	1	5	5	2	5	5	1	1	5	5	2	1	3	2	4	3	4	5	1	3	4	1	1	3	3	4	3	3
fKzL%2F%2FwpatpqhDeWDJX3cFQ	2021/04/25 17:01	1	27	3	12	3	3	2	1	1	6	0	0	1	0	3	3	3	3	2	2	3	3	3	3	2	3	3	3	3	3	2	2	2	3	4	4	4	4	2	2	4	3	3	3	3	3	3	2
fZPdjci8SoxH23%2FebATxiwA	2021/04/23 16:42	1	39	4	25	5	4	1	2	1	3	0	1	0	0	4	3	2	3	1	3	1	5	4	4	3	3	2	1	4	4	4	2	2	3	2	3	4	4	4	3	4	4	4	3	2	3	3	4
fdSeKZLarqLYasLpYJCKptw	2021/04/23 20:11	2	51	6	14	3	9	2	1	1	4	0	1	0	0	2	3	2	4	2	3	1	3	4	4	4	4	2	2	2	4	2	2	2	3	1	2	2	2	2	2	2	2	3	2	2	2	2	2
fEn%2BxfxJlEylAqRXsTkXxmg	2021/04/23 23:48	2	49	5	13	3	9	1	1	1	3	0	1	0	0	4	2	4	2	1	4	4	4	2	2	4	2	2	2	4	4	3	2	2	2	2	2	2	2	2	2	2	2	2	2	2	2	2	2
fUwyzk1xKtNFWubSBaNF0XQ	2021/04/25 10:37	2	32	4	13	3	3	1	2	1	3	0	1	0	0	1	5	1	4	1	4	3	4	5	4	5	5	4	4	5	5	1	2	2	2	1	1	3	2	2	1	2	3	1	2	1	2	2	2
fptOxO7q%2BR2ckZMRN%2BpS%2FbA	2021/04/23 13:00	1	37	4	33	6	4	1	2	1	3	0	1	0	0	3	3	3	3	3	3	3	3	3	3	3	2	2	2	2	2	3	3	3	3	3	3	3	3	3	3	3	3	3	3	3	3	3	2
fZCdR1TkIfchI1xi054%2F0qg	2021/04/26 20:56	2	48	5	12	3	3	2	2	1	1	0	1	0	0	2	4	2	2	2	2	2	4	2	4	4	3	4	4	4	4	2	1	1	2	2	3	2	2	1	2	2	1	1	1	2	1	2	2
fZCdR1TkIfchXXAeWxdPIFg	2021/04/28 11:20	2	39	4	47	8	5	2	1	1	6	0	1	0	0	2	2	4	4	2	4	2	4	2	2	4	2	1	2	4	2	3	2	3	3	3	2	3	3	2	2	4	4	4	4	4	3	4	3
fTv5vkddzrhDZTa1WIMdjeg	2021/04/25 07:49	1	42	5	27	5	5	2	1	1	1	0	1	0	0	3	4	2	2	2	5	2	3	3	3	4	4	2	2	4	4	2	4	4	5	4	5	4	3	4	4	4	5	2	3	3	3	3	4
fwBRE9zrgN8aHIncofc74ZQ	2021/04/23 17:49	2	54	6	7	2	9	2	1	1	3	0	1	0	0	3	3	3	3	5	5	5	5	3	3	3	3	3	3	3	3	3	4	3	4	3	4	4	4	3	3	4	3	4	3	4	3	3	3
[truncated: 54 more columns]
