# Supplementary material for: Enhancing online interaction through avatar-based dialogue systems utilizing the approaching movement
Source: PLoS One. 2025 Jul 18;20(7):e0327712. doi: 10.1371/journal.pone.0327712 (PMC12273998; doi:10.1371/journal.pone.0327712)
Supplement: S1 File — (ZIP) [file pone.0327712.s001.zip › Rawdata/8808000133_Rawdata.txt]

MID	DAY	SEX	AGE	GEN	PRE	ARE	JOB	MAR	CHI	q1	q2	q3c1	q3c2	q3c3	q3c4	q4s1	q4s2	q5s1	q5s2	q6s1	q6s2	q6s3	q6s4	q7s1	q7s2	q8s1	q8s2	q8s3	q8s4	q8s5	q8s6	q9s1	q9s2	q9s3	q9s4	q9s5	q9s6	q9s7	q9s8	q9s9	q9s10	q9s11	q9s12	q9s13	q9s14	q9s15	q9s16	q9s17	q9s18
fcziAHoDo8Aogt21GT5Jw4w	2021/04/24 00:16	1	55	6	27	5	1	2	1	1	4	1	0	0	0	5	4	4	5	3	3	3	2	5	5	4	5	5	4	4	4	2	3	4	3	3	2	3	4	3	3	2	3	3	2	3	3	2	2
fUKYQkNwr61F77zztreh7nw	2021/04/23 23:07	1	29	3	39	7	11	1	1	1	1	0	1	0	0	2	2	3	3	3	3	2	2	3	3	3	3	3	3	3	4	2	2	2	2	2	1	2	1	1	2	2	2	2	2	2	2	2	2
f1B%2Bq0QqU8Nz8reH4kVvMJQ	2021/04/23 22:26	1	44	5	40	8	2	2	1	1	3	0	1	1	0	3	4	3	3	2	2	3	4	4	2	4	3	4	3	4	4	1	1	2	2	1	2	2	2	1	1	2	1	2	2	2	3	3	3
fCxlzH%2BH1HjriIzfgEeF2wA	2021/04/27 08:00	2	41	5	27	5	8	1	2	1	3	0	1	0	0	3	3	3	3	3	3	2	3	3	3	3	3	3	3	3	3	3	3	3	3	3	3	3	3	3	3	3	3	3	3	2	3	3	3
fliSXUOy2k5oTUlgU3xwC3Q	2021/04/23 13:59	2	36	4	14	3	8	2	2	1	1	0	1	1	0	3	3	3	3	2	2	2	5	3	3	3	3	3	1	3	3	3	2	2	2	2	2	3	3	3	2	3	3	2	3	2	3	3	3
fsZnjTkDnP10taNWAGFg4tA	2021/04/23 16:13	1	55	6	34	6	5	2	1	1	3	0	1	1	0	2	3	3	3	2	3	2	3	2	3	3	2	2	2	4	4	3	3	3	3	5	3	3	3	3	3	3	2	3	3	3	3	3	3
fN17T5G%2BwcbI%2B2o4%2BvUgX%2FA	2021/04/23 16:56	2	55	6	1	1	9	2	1	1	3	0	1	1	0	4	2	2	2	2	3	2	5	4	4	5	5	2	2	4	4	1	2	2	2	1	2	2	1	1	1	2	2	1	1	1	2	1	1
fIkmh3d380eA0tQO2SdLffw	2021/04/23 22:16	1	31	4	26	5	10	1	2	1	3	0	1	1	0	3	4	1	4	1	3	2	3	2	4	3	2	3	2	2	4	4	4	3	2	4	3	4	4	2	4	3	2	3	2	3	3	1	2
fvr7U%2BKldnBlxFJP%2BB8rX%2BQ	2021/04/23 14:00	2	52	6	27	5	5	2	1	1	2	0	1	1	0	4	2	4	2	2	2	3	3	4	4	3	4	3	3	4	4	2	2	3	3	2	3	3	2	2	2	3	3	2	3	2	3	3	2
fhqswqDnD7%2BD7Bhb%2BNyxOag	2021/04/23 19:17	2	29	3	13	3	9	1	2	1	3	0	0	0	1	2	4	3	3	2	2	4	3	2	3	3	1	2	2	4	1	2	2	1	1	3	3	4	3	5	3	2	3	1	3	2	2	1	4
ffv3pscsR%2FZ15uDFj5IfD2w	2021/04/23 18:23	2	43	5	11	3	3	2	1	2
fiHmL3T4y386K9Q2cPMUzXw	2021/04/23 18:07	1	33	4	1	1	6	1	2	1	9
fgoHIpxcHXvMOFOLY%2BtV3ag	2021/04/23 14:59	2	38	4	13	3	4	1	2	1	4	0	1	1	0	3	3	3	3	2	3	3	4	3	3	3	4	2	3	4	4	2	2	2	2	2	2	2	3	3	2	2	3	3	3	2	2	2	2
fehYHr9jCTHyUTI9opbmI%2BA	2021/04/24 09:06	1	42	5	23	4	4	2	1	1	4	0	0	1	0	4	2	4	4	3	2	2	3	2	2	5	4	2	4	2	2	3	3	3	2	2	3	4	3	3	3	3	3	2	3	3	2	2	3
fftZDuNBOCuZyaDImYam7bg	2021/04/23 14:10	2	25	3	1	1	1	1	1	1	1	1	1	0	0	2	2	2	4	2	2	2	1	2	2	4	4	2	2	4	3	3	2	2	4	2	1	1	2	4	2	2	3	3	2	2	2	1	3
fHRNPgNtOwZ39QroUviQ1YQ	2021/04/23 17:42	1	35	4	1	1	3	2	1	1	2	0	1	0	0	2	2	2	5	3	3	2	2	2	5	4	4	5	2	4	2	3	3	1	4	3	2	3	3	3	1	2	3	2	2	3	3	3	3
fyKrnuFosv5mTaZROzIlMGw	2021/04/24 18:09	1	28	3	17	4	4	2	1	2
fNQCWzXIa0424sO0ryfOoZQ	2021/04/23 15:54	2	27	3	13	3	11	1	1	1	10
f6N8ZBQ93Yd97OmKJA0JDug	2021/04/24 09:42	2	31	4	13	3	8	2	2	1	3	0	1	1	0	3	4	3	4	2	2	2	4	3	2	4	3	2	4	4	4	4	5	2	2	3	4	4	4	4	3	4	3	3	2	3	2	2	2
fIecn9cJcDALA4hWrjPG7mg	2021/04/29 16:40	1	20	3	21	4	11	1	2	1	2	0	1	1	0	2	2	2	2	2	2	2	4	4	4	4	4	4	4	4	4	2	2	3	2	3	2	2	2	3	2	2	2	2	2	2	2	3	2
fdJ5mRMPnhnzn%2BFVATchvxQ	2021/04/23 15:12	2	26	3	11	3	8	2	1	2
fZOJyB3eq%2BzMY6KTwceI1vA	2021/04/25 15:36	2	55	6	13	3	7	1	2	1	2	0	1	1	0	3	3	3	3	3	2	2	4	4	4	3	4	2	2	4	4	2	2	2	2	3	2	2	2	2	2	2	2	2	2	2	3	2	3
f2rQA9Y%2F0zUldX8T%2FY3tqyA	2021/04/24 20:41	1	45	5	26	5	2	1	2	1	3	0	0	1	0	4	4	4	4	2	3	2	3	3	2	2	2	2	2	2	4	3	3	3	4	3	3	3	3	3	3	4	3	3	3	3	3	3	3
fZPdokBlJA9%2Fjvy%2FOKhoBkw	2021/04/23 14:52	1	32	4	27	5	3	1	2	1	2	0	1	1	0	3	3	2	2	3	3	3	3	3	3	2	2	2	2	2	2	2	2	3	3	4	4	3	3	3	3	3	2	2	2	3	3	3	3
fA%2FFTRmGm6JdETTFQl8veWQ	2021/04/23 21:41	1	32	4	1	1	3	2	1	1	1	0	0	0	1	4	4	4	4	3	3	3	3	4	4	4	3	4	4	4	4	3	3	3	3	3	3	3	3	3	3	3	3	3	3	3	3	3	3
fG5qpj%2Bq2BDmHesMEM2RREQ	2021/04/23 23:03	1	20	3	13	3	10	1	2	1	2	0	1	0	0	3	2	4	2	4	3	4	4	2	2	2	4	1	2	2	2	3	3	3	3	5	4	3	4	4	4	3	4	4	3	3	3	3	4
f5Ds32kw8fh24rovXJdyIVA	2021/04/23 23:37	2	45	5	13	3	9	2	2	1	9
fAss7ojK3n9nIBSwAJCzLig	2021/04/23 15:04	2	33	4	40	8	8	2	1	1	3	0	1	1	0	2	2	4	5	4	3	4	4	4	3	3	5	3	3	4	4	2	4	3	2	4	2	3	3	2	2	2	4	3	2	2	4	2	2
flx9yRIu6G6yHAgmSfMftPw	2021/04/23 20:49	2	59	6	28	5	9	1	1	1	4	0	1	1	0	1	5	3	1	1	3	3	3	4	4	4	4	4	4	4	4	2	2	2	2	2	2	2	2	2	2	2	2	2	2	2	2	2	2
[truncated: 54 more columns]
