# Supplementary material for: Enhancing online interaction through avatar-based dialogue systems utilizing the approaching movement
Source: PLoS One. 2025 Jul 18;20(7):e0327712. doi: 10.1371/journal.pone.0327712 (PMC12273998; doi:10.1371/journal.pone.0327712)
Supplement: S1 File — (ZIP) [file pone.0327712.s001.zip › Rawdata/8808000134_Rawdata.txt]

MID	DAY	SEX	AGE	GEN	PRE	ARE	JOB	MAR	CHI	q1	q2	q3c1	q3c2	q3c3	q3c4	q4s1	q4s2	q5s1	q5s2	q6s1	q6s2	q6s3	q6s4	q7s1	q7s2	q8s1	q8s2	q8s3	q8s4	q8s5	q8s6	q9s1	q9s2	q9s3	q9s4	q9s5	q9s6	q9s7	q9s8	q9s9	q9s10	q9s11	q9s12	q9s13	q9s14	q9s15	q9s16	q9s17	q9s18
f9omGLlNoS9eutLMQG6qVJA	2021/04/23 18:20	2	47	5	45	8	9	2	1	1	3	1	0	1	0	3	3	3	3	3	3	2	4	3	3	4	3	4	3	3	4	3	3	2	2	3	2	3	3	2	3	3	3	3	3	2	2	2	3
fxhAeUfFvmgD3cOPeg7cx7g	2021/04/23 21:11	2	59	6	26	5	6	1	1	2
fw4tcTCnZrb2HvNGvYAwUWQ	2021/04/23 20:43	2	57	6	28	5	11	1	2	1	2	0	0	1	0	3	3	3	3	4	2	2	5	4	4	4	2	2	2	2	4	3	3	3	4	4	4	4	4	4	4	4	4	4	4	4	4	3	4
fdsiFkFDThmhCmWS0I8pzBw	2021/04/24 08:06	1	52	6	37	7	5	1	2	1	1	1	0	1	0	3	3	3	3	3	3	3	3	3	3	2	3	3	1	3	2	4	4	4	3	3	3	3	3	3	3	3	3	3	3	3	3	3	3
f2xHQoqMc49VCTrg204%2BrLw	2021/04/24 21:55	1	23	3	13	3	10	1	2	1	6	0	0	1	0	3	3	3	3	4	4	3	4	2	3	4	2	1	1	4	4	2	3	3	2	2	2	4	2	5	1	2	3	3	3	2	1	2	3
ftGuiqoUd25CYBe1dxgB5cA	2021/04/23 15:27	2	26	3	13	3	9	1	2	1	2	0	0	1	0	3	3	3	3	3	3	3	3	3	3	3	3	3	3	3	3	3	2	4	2	5	4	5	5	1	5	4	2	3	2	2	1	3	2
fHZVuinKrG5oropP3g81OYw	2021/04/23 18:12	1	57	6	11	3	7	2	1	1	3	1	0	1	0	3	3	3	3	3	3	3	3	3	3	3	3	3	3	3	3	3	3	2	3	4	3	3	3	4	3	3	3	4	4	3	3	3	3
fbEwTtVC5agP2kp4OrEva%2Fw	2021/04/23 15:49	1	22	3	4	2	5	2	1	1	9
fcVardZheeKuK1MVH7OdXqQ	2021/04/23 18:20	1	31	4	26	5	4	2	1	1	2	1	0	1	0	5	5	5	5	1	1	1	1	5	5	5	5	5	5	5	5	1	1	1	1	1	1	1	1	1	1	1	1	1	1	1	1	1	1
f2Tn65VeL8x4YSkC1q4Cp5A	2021/04/25 14:46	2	28	3	40	8	4	1	2	1	3	1	0	1	0	3	3	3	3	3	3	3	3	3	3	3	3	3	3	3	3	3	3	3	3	3	3	3	3	3	3	3	3	3	3	3	3	3	3
f1%2BRa%2BVfewdUCoXBBfAjxpA	2021/04/23 15:45	1	43	5	33	6	1	2	1	1	3	1	0	1	0	3	3	3	3	3	3	4	4	2	4	4	4	4	4	4	5	2	3	2	1	3	1	2	2	2	2	2	2	3	1	2	1	1	2
fX0nh9lHYNhi0%2BOy670e46w	2021/04/23 15:40	1	25	3	11	3	9	1	2	2
f9jFM9n60M0h03I2IB%2B8Bfg	2021/04/24 11:27	2	27	3	13	3	11	1	2	1	3	1	0	1	0	3	3	3	3	3	3	2	4	3	3	4	3	3	2	4	4	4	5	4	5	5	5	5	5	5	5	5	5	5	5	5	2	4	3
fQbagu95IogNtiQMFGzyT8A	2021/04/23 19:45	1	28	3	13	3	3	2	2	1	2	0	0	1	0	2	4	3	4	2	2	3	2	2	4	4	2	4	3	4	2	3	2	3	3	1	3	5	5	2	3	3	4	4	3	4	2	2	2
fVNm8wourIJuz1F1Sssw6qA	2021/04/23 18:55	2	26	3	40	8	1	1	2	1	1	0	1	0	0	4	4	3	4	1	2	4	2	3	3	4	4	3	2	2	4	2	2	3	4	2	1	2	4	3	2	2	3	3	2	3	3	1	3
f8yDK6sjLxwvtm9j4zWC3Qw	2021/04/25 09:20	2	35	4	12	3	9	2	2	1	2	1	0	1	0	2	4	2	3	2	3	2	3	3	4	4	4	2	3	4	4	2	3	3	4	2	3	3	3	3	2	3	3	3	3	2	2	2	3
fuQ%2B9X8VN3MjRKB6C9FSFkA	2021/04/23 17:54	1	54	6	43	8	2	2	2	1	3	1	0	1	0	3	3	3	3	3	3	3	3	3	3	3	3	3	3	3	3	4	2	3	3	5	4	3	3	2	4	4	4	3	3	4	1	3	1
fIfItZoHV5qxroM8j0WgnYw	2021/04/24 13:54	1	54	6	23	4	3	2	1	1	3	1	0	1	0	3	3	3	3	3	3	2	4	2	2	4	2	3	3	2	2	4	4	4	4	3	4	4	4	4	4	4	4	3	4	3	2	3	2
f9ykzeQJzMjTcLFWtTCGaZQ	2021/04/23 17:25	1	31	4	28	5	10	1	2	1	3	1	0	1	0	3	3	3	3	3	3	3	4	3	3	3	3	3	2	3	2	3	4	3	3	4	4	3	3	3	4	3	4	4	3	3	3	4	3
fZh1hAdyYUuHBR%2FnCFqVlCA	2021/04/23 22:28	1	32	4	13	3	4	2	1	1	1	1	0	1	0	3	3	3	3	3	3	3	3	3	3	3	2	1	1	3	3	2	1	2	2	1	1	1	1	2	1	1	1	1	1	1	1	1	1
fc3S1fLbu3o%2FaCn1Xzi4Qbw	2021/04/23 16:31	1	45	5	27	5	3	2	1	1	3	1	0	1	0	3	3	3	3	3	2	3	3	2	4	3	4	2	4	3	3	3	2	2	4	3	2	3	3	4	3	2	2	3	3	3	3	4	3
f8QK1YP2wZFirHsVRGswtnQ	2021/04/23 22:46	1	37	4	23	4	5	2	2	1	3	0	1	0	0	4	3	4	2	3	3	5	2	2	4	3	4	2	4	2	4	3	2	4	2	3	3	3	4	5	2	4	3	4	3	3	4	2	3
f%2FDPS%2FKNTFxjFvh1Fyac54w	2021/04/23 21:12	2	41	5	7	2	5	1	2	1	10
f3c8Iov6GNAU4bQRGMVSJ5w	2021/04/23 17:51	1	45	5	1	1	5	1	2	1	3	1	0	1	0	3	3	3	3	3	3	2	4	2	4	4	3	3	4	3	3	3	3	3	2	2	3	3	2	3	2	3	3	2	3	2	3	3	3
fwCILdr5vUD6LFqpCna1NaQ	2021/04/24 20:20	2	57	6	13	3	8	2	1	1	3	1	0	1	0	4	3	4	3	4	4	2	4	5	2	4	5	4	4	3	5	2	2	2	2	3	2	3	2	3	4	3	3	2	2	2	2	2	2
[truncated: 54 more columns]
