# Supplementary material for: Enhancing online interaction through avatar-based dialogue systems utilizing the approaching movement
Source: PLoS One. 2025 Jul 18;20(7):e0327712. doi: 10.1371/journal.pone.0327712 (PMC12273998; doi:10.1371/journal.pone.0327712)
Supplement: S1 File — (ZIP) [file pone.0327712.s001.zip › Rawdata/8808000135_Rawdata.txt]

MID	DAY	SEX	AGE	GEN	PRE	ARE	JOB	MAR	CHI	q1	q2	q3c1	q3c2	q3c3	q3c4	q4s1	q4s2	q5s1	q5s2	q6s1	q6s2	q6s3	q6s4	q7s1	q7s2	q8s1	q8s2	q8s3	q8s4	q8s5	q8s6	q9s1	q9s2	q9s3	q9s4	q9s5	q9s6	q9s7	q9s8	q9s9	q9s10	q9s11	q9s12	q9s13	q9s14	q9s15	q9s16	q9s17	q9s18
fKLw42Vcn7NIiSNY3ofAk8w	2021/04/29 09:07	1	55	6	46	8	5	2	1	1	3	0	1	0	0	3	3	3	3	3	3	3	3	3	3	3	3	3	3	3	3	3	3	3	3	3	3	3	3	3	3	3	3	3	3	3	3	3	3
fSNiZaqUPS5P%2BKbVXjJzfhw	2021/04/23 18:02	2	25	3	13	3	5	2	2	1	1	1	1	0	0	4	2	3	3	2	2	1	3	3	3	3	4	4	3	3	4	2	2	2	3	4	4	2	2	2	2	2	2	3	3	4	2	1	3
f5mqJygfrCPPadGQoIH1WGA	2021/04/23 21:48	1	32	4	11	3	4	1	2	1	9
f%2BCRRkXHXWDCMOHkBD6RCYA	2021/04/23 20:30	2	27	3	7	2	10	1	2	1	1	1	0	0	0	4	4	4	4	1	3	3	3	2	4	4	4	2	2	2	4	3	2	2	2	3	3	2	3	3	3	3	3	3	3	3	2	3	4
f98DVivpTikxu8r8ucz4WYg	2021/04/30 12:58	1	57	6	28	5	3	2	1	1	2	0	0	1	0	2	4	4	4	3	3	1	3	2	2	4	4	2	2	4	4	2	3	3	4	3	3	3	3	3	4	2	3	3	4	3	4	4	4
fxkDDqCg0O%2BTTxAuwnFqOjA	2021/04/23 23:45	1	26	3	30	5	4	2	1	1	4	0	1	0	0	4	2	4	2	2	3	2	2	5	4	2	4	4	2	2	4	1	3	2	2	2	3	4	3	1	3	2	3	1	2	3	3	2	2
fG6ro4vDBT1ErY80gQCg2Lg	2021/04/23 15:37	2	21	3	9	3	8	2	1	1	2	0	0	0	1	3	3	3	3	1	2	3	4	3	3	3	3	3	3	3	3	2	2	2	4	3	3	4	2	3	3	4	4	4	3	3	3	2	3
fJbbcxepkPgn0JXLfudsiyw	2021/04/23 17:37	2	44	5	3	2	3	1	2	1	3	0	1	1	0	3	3	3	3	2	2	3	4	2	3	4	2	2	2	4	3	4	5	3	5	3	4	3	5	2	3	4	2	3	4	5	1	3	3
fjkGXlVLb2HiL57NqTKNXXg	2021/04/23 15:42	1	30	4	1	1	1	1	2	2
f9MO37IZ6tntSQpuDeAQ5DQ	2021/04/23 19:47	2	29	3	26	5	9	1	2	1	3	0	1	1	0	3	4	3	3	2	2	2	4	4	4	4	4	3	3	5	4	2	2	2	2	2	2	2	2	2	2	2	2	2	2	2	2	2	2
fkWtCBOsWR%2BtQHS22WN62Bw	2021/04/24 02:51	1	24	3	4	2	9	1	2	2
fEFS%2Bu85Qs56DAPk4kgTdbQ	2021/04/24 21:54	2	58	6	1	1	6	1	1	2
fMAixFPSizKBG0rYpJ88kTA	2021/04/28 16:22	1	27	3	43	8	4	2	1	1	3	0	1	1	0	4	4	3	3	2	3	3	2	4	4	4	2	3	4	4	4	2	2	1	2	2	2	2	2	2	3	3	3	1	2	2	2	1	2
fprPmC1%2FFsnIKuTWEB2fgOA	2021/04/25 21:45	1	28	3	11	3	3	1	2	1	2	0	1	0	0	2	3	2	3	2	3	5	3	4	4	4	3	3	2	5	4	3	2	2	2	3	3	3	2	3	3	3	2	3	2	2	3	2	3
fafRKMmeNuVjHllJqn3EiCQ	2021/04/23 18:44	1	41	5	27	5	3	2	1	1	3	0	1	1	0	3	3	3	3	3	3	3	3	3	3	3	2	3	3	3	3	2	2	2	2	3	2	2	3	1	3	3	2	3	3	3	3	5	2
fzw69D4y9ORaeTzOAJvn7cg	2021/04/23 16:01	2	35	4	11	3	8	2	2	1	4	0	1	1	0	3	1	3	1	1	4	3	5	5	5	5	5	1	1	5	5	1	4	1	1	3	1	1	1	1	1	1	1	1	1	1	1	1	1
f%2BoOukdqaUyX7cP1P2Sdu9g	2021/04/25 07:52	1	42	5	12	3	5	2	1	1	2	0	1	1	0	3	4	3	4	3	2	4	4	2	2	2	2	1	1	4	3	4	3	2	2	3	2	2	3	2	3	2	2	4	3	4	3	3	2
fggZ6RZb7P8KsYWrJW937Jw	2021/04/23 15:41	2	42	5	23	4	8	2	1	1	3	0	1	1	0	3	2	3	3	2	3	2	4	4	4	4	4	2	3	4	4	4	2	3	3	2	3	4	3	3	2	3	3	3	3	2	3	2	3
feDVMjtHU5QwUtxv2kxquCw	2021/04/23 16:43	1	30	4	9	3	4	2	2	2
fiNHF6GWvdy%2BmZs7tAUC8TA	2021/04/23 16:31	1	57	6	1	1	2	2	1	1	3	0	1	1	0	3	3	2	3	3	3	3	5	4	3	3	4	4	4	3	3	2	3	3	3	2	3	2	3	3	4	3	3	2	3	2	2	3	2
fCcUaYk8E56dznLfWhwmR3w	2021/04/25 10:57	2	44	5	44	8	3	2	1	1	6	0	1	0	0	3	3	3	3	3	3	3	3	3	3	3	3	3	3	3	3	2	3	2	3	3	4	4	5	3	4	4	3	4	3	3	3	2	3
feAsBwlc1BZI6v%2BsOc8%2FL6Q	2021/04/23 23:03	2	57	6	13	3	2	2	2	1	3	0	1	1	0	3	4	3	3	4	2	2	4	4	3	4	4	2	2	4	4	2	2	2	2	2	2	2	2	2	2	2	2	2	2	2	2	2	2
f39lYCfW7PyIVMKncrhAUGA	2021/04/24 01:40	1	39	4	11	3	5	1	2	1	9
ffl%2Bt1rGV6KBHnkDv0kPjeg	2021/04/23 15:24	1	50	6	44	8	5	2	1	1	3	0	1	1	0	2	4	4	2	2	3	2	3	4	2	4	4	4	2	4	4	3	3	2	3	2	2	4	3	3	4	2	3	3	3	2	2	3	3
f9ykzeQJzMjTQuPQNnq8nVQ	2021/04/26 22:38	2	40	5	40	8	6	1	2	1	2	0	1	1	0	3	4	3	3	4	4	2	4	2	2	4	3	2	3	4	4	3	2	2	4	2	4	4	3	3	3	3	2	2	4	2	3	3	3
ff1yzpEETIjXQ7YUh1FYFAQ	2021/04/24 10:51	2	30	4	1	1	9	2	1	1	2	0	1	1	0	3	3	3	3	4	3	2	4	3	3	4	4	3	3	4	3	2	4	3	3	2	2	3	3	3	2	2	2	3	3	2	3	2	2
[truncated: 54 more columns]
