# Supplementary material for: Enhancing online interaction through avatar-based dialogue systems utilizing the approaching movement
Source: PLoS One. 2025 Jul 18;20(7):e0327712. doi: 10.1371/journal.pone.0327712 (PMC12273998; doi:10.1371/journal.pone.0327712)
Supplement: S1 File — (ZIP) [file pone.0327712.s001.zip › Rawdata/8808000136_Rawdata.txt]

MID	DAY	SEX	AGE	GEN	PRE	ARE	JOB	MAR	CHI	q1	q2	q3c1	q3c2	q3c3	q3c4	q4s1	q4s2	q5s1	q5s2	q6s1	q6s2	q6s3	q6s4	q7s1	q7s2	q8s1	q8s2	q8s3	q8s4	q8s5	q8s6	q9s1	q9s2	q9s3	q9s4	q9s5	q9s6	q9s7	q9s8	q9s9	q9s10	q9s11	q9s12	q9s13	q9s14	q9s15	q9s16	q9s17	q9s18
fC0M4ZzfDlSBG%2BOvtHfv2lQ	2021/04/23 17:08	2	50	6	21	4	9	2	1	1	3	0	1	0	0	3	3	3	3	2	2	2	4	3	3	3	3	3	3	3	3	3	3	4	4	4	2	1	3	2	3	3	3	3	4	4	5	3	4
fYe%2FlLw1Pf7ZTyTKgPZFigQ	2021/04/23 16:43	2	49	5	5	2	11	1	2	1	3	0	0	1	0	2	4	2	3	3	3	3	2	4	4	4	4	3	2	4	4	2	2	3	3	3	3	3	4	2	3	3	2	3	2	3	2	2	3
fK0j2OpnOTDr2sNvV0PUchA	2021/04/23 19:01	1	42	5	11	3	4	1	2	1	3	0	0	1	0	3	3	3	3	3	3	3	3	3	3	3	3	3	3	3	3	1	2	3	2	2	3	3	3	2	2	3	3	2	3	2	2	2	3
f1AAeO7WEzeYyQnYzAWvIZg	2021/04/24 09:32	1	51	6	13	3	4	1	2	1	3	0	0	1	0	3	2	3	2	3	2	3	4	4	4	4	4	4	4	4	4	2	3	2	2	2	2	3	2	2	2	2	3	2	3	2	2	2	2
foadwN2F82UOBp0tbv2w6Kg	2021/04/29 23:18	1	49	5	11	3	3	2	1	2
f5oK2spev4NBJS3EzTvWt9Q	2021/04/23 16:20	1	49	5	21	4	5	2	1	1	7	0	0	1	0	2	2	2	2	3	2	2	4	2	1	3	1	1	1	1	1	5	5	1	1	5	1	1	1	1	3	1	1	3	1	5	2	1	1
fVt%2FHG%2BOvE8KnEzTmsLEQsw	2021/04/23 16:34	2	45	5	14	3	5	2	1	1	9
f%2Fx6dxUHEH6ZoixuyWjOskg	2021/04/24 18:56	1	37	4	1	1	4	2	1	2
fG3442GHLkGXFzhS7Gz6uAw	2021/04/23 23:24	1	29	3	22	4	3	1	2	1	10
fHOWTMOyBoo%2FlCcJ%2FYLnxdQ	2021/04/24 21:50	2	47	5	2	2	8	2	1	1	5	0	0	1	0	3	3	3	3	4	2	2	4	2	3	2	2	1	1	2	2	4	4	2	3	4	3	4	3	3	3	3	2	4	4	3	3	2	3
ffIvUSyt%2BMF8gOnp9VYDzdA	2021/04/24 06:24	1	34	4	27	5	1	2	1	1	1	0	0	1	0	3	3	3	3	1	5	1	5	1	5	1	5	1	1	5	5	5	5	1	5	5	5	5	5	1	1	1	1	1	1	5	1	1	1
fVsSEOWXnLDAZHDcdzLxKTg	2021/04/23 17:03	2	33	4	27	5	5	1	2	1	3	0	0	1	0	3	3	3	3	3	3	3	2	2	3	3	1	1	1	1	1	4	4	5	4	5	5	5	5	5	5	5	5	4	5	5	4	5	5
f60WyJ6bJ2Y%2FzJd1Zw40dOw	2021/04/23 17:58	1	25	3	23	4	5	1	2	2
fcwwP7FbS6hn65bOMSoafjA	2021/04/26 11:26	2	28	3	13	3	4	1	2	1	3	0	1	0	0	4	4	4	4	3	2	2	2	4	4	4	4	4	4	4	4	2	2	2	2	2	2	2	2	2	2	3	2	2	2	2	2	2	2
fRZJVgKtcXNK1yE0IrWaHMQ	2021/04/25 20:57	2	24	3	1	1	5	2	1	1	7	0	1	0	0	2	2	4	4	3	3	3	3	4	2	4	2	1	4	2	2	2	2	2	2	2	2	2	3	2	4	3	1	2	3	2	4	3	4
fobN%2F%2BTDRpUJDUA6CSQluQQ	2021/04/23 18:17	1	20	3	3	2	1	1	1	1	2	1	0	1	0	2	4	2	2	2	2	1	5	4	2	2	2	5	2	2	5	2	1	2	4	3	2	3	5	3	2	5	3	2	1	5	4	2	2
fKJo9o2EgljOEqanoRGI7Xg	2021/04/23 16:26	1	35	4	9	3	1	1	2	2
fwJVHEZYTnIko9qtL0qnh1w	2021/04/23 20:30	1	53	6	28	5	2	2	1	1	4	0	0	1	0	3	2	3	2	2	2	2	5	2	4	4	4	4	4	2	4	2	3	2	2	2	2	3	2	4	2	4	2	2	4	2	2	4	4
fOBc1yMKUQPY0bZ37dXHNcA	2021/04/23 18:52	2	46	5	22	4	8	2	1	1	4	0	0	1	0	3	3	3	3	3	3	3	3	3	3	3	3	3	3	3	3	3	3	3	3	3	3	3	3	3	3	3	3	3	3	3	3	3	3
fTuzCnVPJXIIeuyp0HwYMtQ	2021/04/23 20:16	1	46	5	27	5	4	2	2	1	3	0	0	1	0	3	3	3	3	3	3	3	3	3	3	3	3	3	3	3	3	3	3	3	3	3	3	3	3	3	3	3	3	3	3	3	3	3	3
[truncated: 54 more columns]
