# Supplementary material for: Enhancing online interaction through avatar-based dialogue systems utilizing the approaching movement
Source: PLoS One. 2025 Jul 18;20(7):e0327712. doi: 10.1371/journal.pone.0327712 (PMC12273998; doi:10.1371/journal.pone.0327712)
Supplement: S1 File — (ZIP) [file pone.0327712.s001.zip › Rawdata/8808000137_Rawdata.txt]

MID	DAY	SEX	AGE	GEN	PRE	ARE	JOB	MAR	CHI	q1	q2	q3c1	q3c2	q3c3	q3c4	q4s1	q4s2	q5s1	q5s2	q6s1	q6s2	q6s3	q6s4	q7s1	q7s2	q8s1	q8s2	q8s3	q8s4	q8s5	q8s6	q9s1	q9s2	q9s3	q9s4	q9s5	q9s6	q9s7	q9s8	q9s9	q9s10	q9s11	q9s12	q9s13	q9s14	q9s15	q9s16	q9s17	q9s18
fPY2CsxjZ2qr9UyUBF5uCfg	2021/04/26 18:33	2	52	6	14	3	9	2	1	1	3	1	0	0	0	2	2	3	3	2	2	2	4	2	3	4	3	3	3	3	4	2	2	2	3	3	2	3	2	3	2	3	3	2	2	2	2	2	3
fLHxYWBQATUsJzrt4uoKf5Q	2021/04/26 23:53	1	54	6	43	8	1	2	1	1	3	0	0	1	0	3	3	3	3	2	3	3	4	3	3	4	4	4	3	4	4	3	2	3	2	4	3	4	4	2	3	3	3	4	3	2	3	2	3
f%2Fxu8ZGKk9uxA7FKBRkNFfg	2021/05/03 02:09	2	23	3	21	4	3	1	1	1	3	1	0	0	0	3	3	3	3	3	3	2	4	4	2	4	4	4	2	4	4	2	3	3	2	2	2	3	2	3	2	3	3	2	2	3	2	2	2
fDb74gcFLJDC9rgNb0opYJQ	2021/04/26 18:32	1	40	5	27	5	1	2	2	1	3	1	0	0	0	2	3	2	3	2	2	2	4	4	4	4	3	2	4	4	4	4	4	3	4	3	3	4	3	2	4	3	3	4	4	4	1	3	3
fP6H0IisR9hfHXVOhauwK6Q	2021/04/27 22:22	1	47	5	15	4	4	2	2	1	2	1	0	0	0	4	4	2	4	3	2	2	4	4	4	4	2	2	2	2	4	3	4	3	3	4	3	3	3	4	5	4	3	4	4	4	3	3	3
foXEQo4SWWOgmfgaLV%2FThtg	2021/04/26 22:23	2	40	5	13	3	7	1	2	1	3	1	0	0	0	3	3	3	3	3	3	3	3	3	3	3	3	3	3	3	3	3	3	3	3	3	3	3	3	3	3	3	3	3	3	3	3	3	3
fj79W1xZ8qW3ZSrId26HLAQ	2021/05/01 09:37	2	24	3	17	4	10	1	2	1	4	0	1	0	0	3	3	3	3	3	4	4	2	3	2	3	2	1	1	2	3	4	2	3	4	3	2	3	4	3	2	3	3	2	3	3	3	2	2
fSGChrZ3D1PpQB%2FWDLj0FOw	2021/04/26 15:06	1	56	6	34	6	2	2	1	1	3	1	0	0	0	3	3	3	3	3	3	3	3	3	3	3	3	3	3	3	3	3	3	3	3	3	3	3	3	3	3	3	3	3	3	3	3	3	3
fiYuJmft31%2FUy7cAHAoBuHQ	2021/04/26 17:37	1	22	3	11	3	5	1	2	2
fFBPihdgwcCNhleFJINrIgw	2021/04/26 16:33	1	38	4	21	4	4	2	1	1	3	0	1	0	0	3	3	3	3	4	4	4	5	4	4	4	4	2	4	2	4	5	5	5	5	5	5	5	5	5	5	5	5	5	5	5	4	5	5
fAvsZ%2FM%2F8pkhofDQSu1qVLA	2021/04/26 21:54	1	49	5	14	3	3	2	1	1	3	1	0	0	0	2	3	2	3	3	2	2	4	3	4	5	4	2	2	4	4	2	3	3	3	2	3	4	4	3	3	4	4	2	3	2	2	3	3
fpzmmPxBmEu3tQ%2BskRFSFWA	2021/04/26 19:06	1	27	3	35	6	4	2	1	1	9
fTG0NczsVWkf1LmoQ%2BSWbGg	2021/04/27 09:30	1	51	6	13	3	2	2	1	1	7	1	0	0	0	2	4	2	4	2	3	3	4	4	2	3	2	2	2	3	3	3	3	3	2	2	2	3	2	3	3	3	3	3	4	4	3	3	3
fMAixFPSizKCRyBHoiZHJhw	2021/04/26 16:50	1	36	4	13	3	4	1	2	1	3	0	1	0	0	4	2	4	4	3	5	3	3	2	3	4	2	3	2	3	4	3	3	4	3	4	3	3	3	3	2	4	3	3	3	3	2	3	4
fDb74gcFLJDCYtnQPzIgENg	2021/04/26 17:01	1	57	6	12	3	3	2	1	1	3	1	0	0	0	3	3	3	3	3	4	3	4	2	3	4	3	4	4	2	3	4	3	2	3	4	3	3	3	2	4	3	3	4	3	4	4	3	2
fyF75KHD2CcqUtfgQC3fD8g	2021/04/26 16:21	2	38	4	14	3	9	1	2	1	3	1	0	0	0	3	3	2	3	3	3	4	4	2	3	2	2	2	2	2	2	4	4	3	4	4	3	3	4	4	4	3	3	4	3	4	4	3	3
faK7tX3pYhaclqx84BvQmqA	2021/04/26 21:33	1	22	3	1	1	4	1	2	1	7	1	0	0	0	2	2	2	2	2	4	2	5	4	2	3	4	3	3	4	2	4	2	3	2	4	2	2	3	3	1	3	3	4	1	4	3	3	3
fu3p7mtH99eDyo3EyemOFvQ	2021/04/26 11:14	2	21	3	14	3	11	1	2	1	3	1	0	0	0	3	3	3	3	2	2	2	3	4	2	4	3	2	3	2	3	5	5	5	5	5	5	4	5	4	5	4	4	5	4	5	2	3	4
fMAixFPSizKDM7IisWcUpCQ	2021/04/26 12:35	2	28	3	35	6	11	1	2	1	2	0	1	0	0	4	5	5	4	5	4	5	3	4	5	4	3	3	4	4	4	3	3	2	4	3	3	4	3	4	4	4	4	5	5	4	2	2	3
fUWyapC5%2BYQLCKaoNMYhmRQ	2021/04/26 22:47	1	30	4	11	3	9	1	2	1	3	1	0	0	0	3	3	3	3	3	3	3	3	3	3	3	3	3	3	3	3	3	3	3	3	3	3	3	3	3	3	3	3	3	3	3	3	3	3
fZGQNKViMgeIMNYRQdq4Mdg	2021/04/28 12:35	2	31	4	15	4	3	1	2	1	3	1	0	0	0	2	3	2	2	2	3	2	4	3	3	3	4	4	3	4	3	2	2	1	2	2	2	3	3	3	2	2	2	1	2	2	1	2	2
fEwl6MqmZ02k00PbM3cZlFQ	2021/04/26 12:49	2	48	5	29	5	9	2	1	1	1	1	0	0	0	2	2	2	2	3	3	3	3	4	4	4	2	2	2	3	3	3	3	3	2	3	3	3	3	3	3	3	3	2	3	3	3	3	3
fwB8PBi6iEFNzH7ra72tX%2Fg	2021/04/26 14:39	2	35	4	38	7	7	2	2	1	3	1	0	0	0	3	3	3	3	3	3	4	1	4	5	3	3	3	3	4	5	2	2	3	2	2	2	3	2	3	3	4	3	3	3	3	1	2	3
fZTB005R%2BeU14vRJrGaJKqg	2021/04/26 15:55	2	50	6	13	3	3	2	1	2
fyFzH5B1B0sii3luJfjE97w	2021/04/26 12:58	1	36	4	37	7	4	2	1	1	2	1	0	0	0	4	3	2	2	2	1	2	2	2	2	3	2	3	3	3	3	2	2	3	2	4	3	3	2	2	3	4	4	2	3	4	4	5	3
f6beT1SSpkw%2FjnDg7J6wnrg	2021/04/26 12:05	2	33	4	33	6	5	1	2	1	3	1	0	0	0	3	3	3	3	4	4	2	4	3	3	5	3	2	2	3	4	3	4	2	2	2	3	3	2	2	2	2	3	2	2	2	3	3	3
[truncated: 54 more columns]
