# Supplementary material for: Enhancing online interaction through avatar-based dialogue systems utilizing the approaching movement
Source: PLoS One. 2025 Jul 18;20(7):e0327712. doi: 10.1371/journal.pone.0327712 (PMC12273998; doi:10.1371/journal.pone.0327712)
Supplement: S1 File — (ZIP) [file pone.0327712.s001.zip › Rawdata/8808000138_Rawdata.txt]

MID	DAY	SEX	AGE	GEN	PRE	ARE	JOB	MAR	CHI	q1	q2	q3c1	q3c2	q3c3	q3c4	q4s1	q4s2	q5s1	q5s2	q6s1	q6s2	q6s3	q6s4	q7s1	q7s2	q8s1	q8s2	q8s3	q8s4	q8s5	q8s6	q9s1	q9s2	q9s3	q9s4	q9s5	q9s6	q9s7	q9s8	q9s9	q9s10	q9s11	q9s12	q9s13	q9s14	q9s15	q9s16	q9s17	q9s18
fwmhdgoHqBUK7KFCAY5dlGQ	2021/04/27 07:43	1	37	4	38	7	4	2	2	1	7	0	0	0	1	3	3	3	3	3	3	3	3	3	3	3	3	3	3	3	3	3	3	3	3	3	3	3	3	3	3	3	3	3	3	3	3	3	3
f33wZuHp0aE7sFtVEINLCWQ	2021/04/27 10:52	1	45	5	14	3	7	1	2	1	3	1	1	0	0	3	3	3	3	2	4	1	3	4	3	1	1	1	1	1	4	3	3	3	3	3	3	3	3	3	3	3	3	3	3	3	3	3	3
fJz7iEEf5ikM56nD4Q8z5oA	2021/04/26 16:00	2	55	6	21	4	3	2	1	1	2	0	0	0	1	2	3	3	2	3	2	2	3	3	4	3	3	4	4	3	3	2	2	3	2	3	3	3	2	2	3	3	4	3	3	2	3	3	3
flfx%2BG64u2B194HkshwpjqA	2021/04/26 15:41	2	37	4	13	3	8	2	2	1	3	1	1	0	0	2	4	2	4	2	2	1	4	2	2	2	2	2	2	4	4	3	2	3	2	1	2	2	3	2	2	2	2	2	2	2	3	2	3
fCQYK0eYID5a9LkwAA09iGQ	2021/04/26 13:47	1	57	6	13	3	3	2	1	1	3	1	0	0	0	2	4	2	4	2	3	3	3	2	3	4	4	4	4	4	4	3	3	3	3	3	3	3	3	3	3	3	3	3	3	3	3	3	3
fGwgtk4oQYbOBZyiVZENrVw	2021/04/27 13:19	2	31	4	27	5	7	2	1	1	10
f5EoP%2B8Bn%2FOncPRoPd%2BYP5Q	2021/04/26 21:53	1	57	6	27	5	6	2	1	1	3	1	1	0	0	4	3	3	3	3	3	2	4	4	3	4	4	3	4	4	3	3	3	3	4	5	3	3	3	3	3	3	3	3	3	3	3	3	3
fL89x85yU1fwxkuMbHoNGLQ	2021/04/26 14:24	2	43	5	40	8	5	2	1	1	2	0	1	0	0	3	4	1	3	2	2	3	3	3	3	2	3	3	3	3	3	2	2	2	3	3	2	4	4	3	3	2	3	3	3	3	3	3	2
fXdGGosfrqG4wC5MMP3LqtA	2021/04/28 05:11	1	22	3	15	4	6	1	1	1	1	0	1	0	0	2	2	2	2	2	1	4	3	2	4	2	2	2	2	2	2	2	3	2	4	3	2	3	3	4	3	2	3	2	4	3	2	3	3
fLd8sq3HJ3UxERwpCcjG1Tw	2021/04/29 19:49	2	24	3	33	6	4	1	2	1	2	1	0	0	0	2	3	2	3	2	2	3	3	5	4	4	4	4	2	5	5	2	3	3	2	2	2	3	3	3	2	4	3	2	3	2	2	3	3
fY0jGNvSAG2HE79lFRqWnGQ	2021/04/27 09:26	1	30	4	11	3	5	1	2	1	4	1	1	0	0	3	3	3	3	4	3	2	4	3	3	3	2	2	3	2	3	2	2	2	3	2	3	3	2	2	1	3	3	4	4	3	3	2	2
fomfvpmeDpnh6NmKefqT2Hg	2021/04/30 11:33	1	20	3	40	8	10	1	2	1	2	1	1	0	0	2	3	2	3	2	2	2	3	4	4	4	4	2	2	4	4	2	2	2	2	2	2	2	2	2	2	2	2	2	2	2	2	2	2
fxkDDqCg0O%2BQj6yKlpEC3KA	2021/04/26 18:20	2	29	3	8	3	3	1	2	1	6	0	1	0	0	3	3	3	3	3	4	5	5	3	3	3	3	3	3	3	3	2	4	4	3	4	3	4	3	3	3	3	4	4	3	4	4	3	2
fAUq4vN9Jhyhtr79KpbgmXg	2021/04/29 12:53	2	23	3	23	4	10	1	2	1	2	1	1	0	0	4	4	4	4	2	2	2	4	4	4	4	4	2	4	4	4	4	3	2	2	2	4	4	2	2	2	2	2	2	2	2	2	2	2
fZ%2BEjSbnSkNSI%2Bst1GTq2hg	2021/04/26 22:05	2	45	5	23	4	5	1	2	1	3	0	1	0	0	2	2	3	3	3	3	3	2	3	2	4	4	2	2	3	3	2	2	2	2	3	3	3	3	1	3	3	2	2	3	3	2	4	3
fjJ4b2io975D40Lq%2FWTpAEA	2021/05/02 19:31	1	24	3	22	4	10	1	2	1	7	0	1	0	0	4	2	4	4	4	3	2	2	4	3	3	4	4	4	3	4	4	2	4	2	3	3	3	5	3	4	3	3	4	3	3	3	3	3
fft2Mr9W7o%2BNUMTx407a9QQ	2021/05/02 12:58	2	39	4	24	5	9	2	1	1	3	1	1	0	0	4	2	4	2	2	2	3	4	2	2	4	4	2	2	3	4	2	2	3	1	2	1	3	3	3	2	2	2	3	3	2	2	1	2
fP7y3NwTiHeEZKK%2BA2o9iCA	2021/04/26 21:10	2	20	3	14	3	2	2	1	1	3	1	1	0	0	4	2	4	2	3	2	4	3	4	2	2	2	1	1	2	2	2	3	4	4	1	4	2	4	2	1	1	3	3	2	1	4	3	2
f7Y%2BhKkmE%2Bs7e2R7yd0O9dg	2021/04/26 15:03	1	36	4	13	3	4	1	2	1	3	0	0	0	1	3	3	3	3	3	3	3	3	3	3	3	3	3	3	3	3	2	2	2	2	2	2	2	2	2	2	2	2	2	2	2	2	2	2
fbu6HgsdbyV8kLM5AYJysKw	2021/04/26 19:35	2	56	6	12	3	7	2	1	1	4	1	1	0	0	3	3	3	3	4	4	4	4	3	3	4	2	1	1	2	2	4	2	4	4	2	2	4	2	2	2	2	2	4	2	2	2	2	2
f9N%2BfVTxyQB6%2FrJZif%2BJ3wA	2021/04/26 13:09	1	56	6	11	3	4	2	1	1	4	0	0	0	1	3	3	2	2	3	3	5	2	2	2	4	2	4	1	4	2	3	3	4	4	3	3	3	2	3	3	3	4	3	3	2	3	2	3
fkrWkoGNeaVNlZtCW5Gl7BA	2021/04/26 17:50	1	52	6	40	8	1	2	1	1	2	1	1	0	0	2	3	2	3	3	3	3	3	2	3	3	2	2	2	2	3	2	3	2	3	3	3	3	3	3	3	3	3	3	3	2	3	3	3
f0%2FSeINBGCuEcSZ8%2Ff3FCqw	2021/04/26 19:37	2	43	5	12	3	8	2	1	1	3	1	0	0	0	2	2	2	2	3	2	3	3	2	2	2	2	2	2	2	2	3	3	2	3	3	3	3	3	3	3	2	3	3	2	3	3	3	2
fQeJx24oW8aFGMK%2BpAe7cMg	2021/04/26 13:17	2	49	5	12	3	3	1	2	1	3	1	1	0	0	4	3	3	4	4	2	2	5	4	3	4	4	2	1	3	2	1	1	1	1	1	1	1	1	3	2	2	1	1	1	2	1	2	1
fgx%2BHUMVl7CxOxPFymku7rw	2021/04/26 16:51	1	49	5	13	3	3	1	2	1	3	1	1	0	0	2	2	2	2	2	3	3	3	4	4	3	3	4	3	3	2	4	3	3	2	3	2	3	3	4	3	2	3	3	3	3	2	3	3
fAkqXWbh0iR5A8Fscidtv6Q	2021/04/26 22:47	1	31	4	33	6	5	1	2	2
f4TNQ%2FaV1y7Z1LQWQ%2FNNEng	2021/04/26 16:17	2	57	6	34	6	9	2	1	1	2	1	0	0	0	3	3	2	2	3	2	4	4	2	3	3	4	4	3	4	2	2	3	2	2	3	2	3	2	2	3	3	2	3	2	2	3	2	2
fXGBabChJ6SgwhwcxOHCu%2FA	2021/04/26 12:58	2	58	6	13	3	9	2	1	1	3	1	1	0	0	2	3	3	3	3	3	2	4	3	3	4	3	3	4	4	4	2	2	3	3	2	3	2	2	2	3	3	2	3	3	2	2	2	3
[truncated: 54 more columns]
