# Supplementary material for: Enhancing online interaction through avatar-based dialogue systems utilizing the approaching movement
Source: PLoS One. 2025 Jul 18;20(7):e0327712. doi: 10.1371/journal.pone.0327712 (PMC12273998; doi:10.1371/journal.pone.0327712)
Supplement: S1 File — (ZIP) [file pone.0327712.s001.zip › Rawdata/8808000139_Rawdata.txt]

MID	DAY	SEX	AGE	GEN	PRE	ARE	JOB	MAR	CHI	q1	q2	q3c1	q3c2	q3c3	q3c4	q4s1	q4s2	q5s1	q5s2	q6s1	q6s2	q6s3	q6s4	q7s1	q7s2	q8s1	q8s2	q8s3	q8s4	q8s5	q8s6	q9s1	q9s2	q9s3	q9s4	q9s5	q9s6	q9s7	q9s8	q9s9	q9s10	q9s11	q9s12	q9s13	q9s14	q9s15	q9s16	q9s17	q9s18
fOpnUjOMxjosaRnTHAQD6ow	2021/04/26 22:14	2	40	5	39	7	3	1	2	2
fu4N%2FmpC30G75WXzzNZspWg	2021/04/26 14:27	1	48	5	25	5	5	2	1	1	3	0	1	0	0	2	2	4	2	3	2	3	3	2	2	2	2	2	4	2	2	2	2	3	2	3	2	3	3	2	2	2	2	2	2	2	2	2	3
fpJUuy9Ti%2FOLjZXhzfFpU%2Fg	2021/04/29 22:08	2	56	6	37	7	9	2	1	1	3	1	0	1	0	3	3	3	3	3	3	3	3	3	3	3	3	3	3	3	3	3	3	3	3	3	3	3	3	3	3	3	3	3	3	3	3	3	3
f9MO37IZ6tnsa2Ij4DJv7xg	2021/04/26 13:30	2	32	4	14	3	8	2	1	1	3	1	0	1	0	4	2	3	3	1	3	4	4	3	4	3	2	2	1	3	3	2	2	2	4	2	3	4	3	2	2	2	3	3	2	4	3	2	3
f0brVx69CVGe42HS3E1bTrg	2021/04/27 22:32	2	28	3	47	8	9	1	2	1	3	1	0	1	0	3	3	2	2	3	3	4	4	2	4	5	2	2	2	4	2	5	5	4	2	3	2	3	2	2	3	3	2	3	2	3	2	2	2
fQDJNjTmF8kWVw7xYWECyvQ	2021/04/26 21:04	2	39	4	13	3	9	2	1	1	2	0	0	0	1	3	3	3	3	3	3	2	5	3	3	3	3	3	3	3	3	3	3	3	3	4	3	3	3	3	3	3	3	3	3	3	3	3	3
fvg%2F9O47C0p3XpWsBQiYhnw	2021/04/26 17:43	1	29	3	27	5	11	1	2	1	10
fUY1ZhpAzP46oUlz3miYJMQ	2021/04/26 19:29	1	49	5	20	4	4	2	1	1	3	0	1	0	0	3	3	3	3	3	2	4	1	4	4	3	3	3	2	2	3	2	2	4	2	2	3	3	3	2	2	3	4	3	3	2	3	2	2
fy4RrjYW94D632ZQYpMC3Aw	2021/04/26 16:26	1	37	4	23	4	4	2	2	1	3	1	1	1	0	3	3	3	3	3	3	3	3	3	3	4	4	4	3	4	4	3	3	3	3	3	3	3	3	3	3	3	3	3	3	3	3	3	3
famTCDa0iah2T00snM4RFlg	2021/04/26 20:26	2	54	6	28	5	3	2	2	1	2	1	0	0	0	3	3	3	3	3	3	3	3	3	3	3	3	3	3	3	3	3	3	3	3	4	3	3	3	3	3	3	3	3	3	3	3	3	2
fGx9f1Wnc0XQjCXNT2pu27w	2021/04/27 06:34	1	54	6	11	3	6	2	1	2
fqpLIKBCc%2Fg27ts6KbZP1Fw	2021/04/26 14:03	2	22	3	11	3	3	1	2	1	4	1	0	1	0	4	3	4	3	4	2	2	2	2	2	2	2	2	1	2	2	4	4	3	4	4	2	2	3	2	3	3	3	3	3	2	2	3	2
f3OfRvTTfWSZeKWPQjhNfkQ	2021/04/26 21:46	2	29	3	22	4	1	1	2	1	7	0	1	0	0	2	3	3	4	2	2	1	2	3	2	4	3	4	2	3	2	2	2	2	2	3	2	2	1	2	2	3	2	2	2	3	2	1	2
fNQCWzXIa041MbU3usQo3lA	2021/04/26 13:31	2	48	5	13	3	8	2	1	1	1	1	0	0	0	2	4	2	4	2	3	3	3	2	2	4	2	4	4	4	2	3	3	3	3	3	3	3	3	3	2	3	2	3	3	2	2	2	3
fcTbd7ctjuMrDHd%2BGmw9IUg	2021/04/27 21:50	2	21	3	14	3	10	1	2	1	3	1	0	1	0	4	4	2	2	2	2	4	5	4	4	4	2	2	2	2	3	3	4	2	2	4	3	2	4	2	4	3	2	3	2	2	2	2	2
fjcf0C%2FD0XCCg4XcrWGg1rQ	2021/04/27 18:33	1	26	3	17	4	10	1	2	1	1	1	0	1	0	3	3	2	2	3	2	2	4	2	3	4	3	1	2	3	4	2	5	5	5	3	2	5	5	5	5	4	3	2	3	4	2	2	5
fjrg%2F4d4VQ1P61yvTluN1VA	2021/04/26 22:23	1	38	4	40	8	4	2	2	1	3	1	0	1	0	3	3	3	3	3	3	3	3	3	3	3	3	3	3	3	3	3	3	3	3	3	3	3	3	3	3	4	4	4	4	4	4	3	3
fNmGI0Gs%2FgycxoGxhr46dyA	2021/04/26 13:47	1	21	3	27	5	10	1	2	1	4	0	1	0	0	4	3	3	3	3	2	3	2	4	3	3	2	4	3	2	3	3	3	3	2	5	4	4	4	4	2	5	4	3	3	2	3	1	3
fUplc9BKLnZrMGDSwoDrQIw	2021/04/27 00:35	1	22	3	14	3	10	1	2	1	6	0	1	0	0	3	3	3	3	2	2	2	2	3	3	3	3	3	3	3	3	3	2	5	4	3	3	3	3	3	3	3	4	4	3	3	4	3	3
fw0OVHLj2NK%2Fk8C9%2F8ehRvQ	2021/04/26 23:02	2	49	5	3	2	8	2	2	1	3	1	0	0	0	4	2	4	2	3	3	3	3	3	3	3	4	3	4	3	3	3	3	3	3	3	3	3	3	3	3	3	3	3	3	3	3	3	3
fChpBj9pHZCShHe5jpj5jYw	2021/04/26 17:23	1	49	5	34	6	6	2	1	1	3	1	0	1	0	4	2	4	2	2	1	1	4	4	4	4	4	4	4	4	4	2	1	1	3	1	2	3	2	2	2	3	2	2	3	2	2	3	2
fMiZA5wHEG2f87MC%2F16nomg	2021/04/26 16:46	2	30	4	11	3	5	1	2	1	3	0	1	0	0	1	2	3	3	2	3	3	1	2	2	3	3	3	2	3	3	2	3	3	3	3	3	3	4	4	3	3	3	3	3	4	4	3	3
fpdsJQPdx88yqst1r6IECzA	2021/04/26 16:45	2	32	4	14	3	3	1	2	1	3	1	0	1	0	3	3	3	3	4	3	3	4	4	2	5	3	3	2	3	4	3	4	2	2	2	4	3	2	3	3	3	2	3	2	3	2	2	2
fjcoya%2FRMIWtcWgLG2M1Z8A	2021/04/27 08:30	1	53	6	14	3	3	2	1	1	2	1	0	1	0	3	3	3	3	3	3	3	3	2	4	5	2	3	2	2	3	3	2	2	2	2	2	3	2	3	2	3	3	3	3	2	3	2	3
fsAAgh86fcql7yC04Zl%2Fb3w	2021/04/26 17:34	1	39	4	14	3	11	1	2	1	3	1	0	0	0	3	3	3	3	3	3	2	3	3	3	3	2	2	3	2	3	5	5	5	5	5	5	4	5	4	5	5	5	5	5	5	4	5	5
fcpPCAYH%2FPI0E81BqR9S5ag	2021/04/26 18:41	1	50	6	13	3	3	1	2	1	3	0	1	0	0	2	4	2	4	3	3	3	3	2	4	2	4	2	3	3	2	3	3	2	4	3	4	3	3	4	4	4	3	3	4	4	4	4	3
fk0K0nPX%2Bs87L%2FrKhfWZSBg	2021/04/26 22:32	2	45	5	14	3	8	2	2	2
fWr1eT2nMeoLHkEU5dXt3ZA	2021/04/26 23:08	1	40	5	40	8	5	2	1	1	3	1	0	1	0	3	3	3	3	3	3	2	3	2	3	5	2	3	4	2	5	5	5	5	5	5	5	5	3	5	5	5	5	5	5	5	2	3	5
fCp9fdmz9AdSHZEoWGhxlLQ	2021/04/26 17:44	1	52	6	21	4	5	1	2	1	2	1	0	1	0	3	3	3	3	3	3	3	3	3	3	3	3	3	1	3	3	3	3	3	3	3	3	3	3	3	3	3	3	3	3	3	3	3	3
fhD%2BWi%2BqIbGsPgxn9M%2FqOmQ	2021/04/26 23:10	1	46	5	21	4	3	2	1	1	2	1	0	1	0	2	4	2	4	2	3	2	3	4	4	3	4	4	3	4	4	3	4	4	3	3	4	4	3	3	2	4	4	2	3	3	3	3	3
[truncated: 54 more columns]
