# Supplementary material for: Enhancing online interaction through avatar-based dialogue systems utilizing the approaching movement
Source: PLoS One. 2025 Jul 18;20(7):e0327712. doi: 10.1371/journal.pone.0327712 (PMC12273998; doi:10.1371/journal.pone.0327712)
Supplement: S1 File — (ZIP) [file pone.0327712.s001.zip › Rawdata/8808000140_Rawdata.txt]

MID	DAY	SEX	AGE	GEN	PRE	ARE	JOB	MAR	CHI	q1	q2	q3c1	q3c2	q3c3	q3c4	q4s1	q4s2	q5s1	q5s2	q6s1	q6s2	q6s3	q6s4	q7s1	q7s2	q8s1	q8s2	q8s3	q8s4	q8s5	q8s6	q9s1	q9s2	q9s3	q9s4	q9s5	q9s6	q9s7	q9s8	q9s9	q9s10	q9s11	q9s12	q9s13	q9s14	q9s15	q9s16	q9s17	q9s18
fKyqfB09YrU4n2pwvgmoEYg	2021/05/02 23:05	2	48	5	13	3	8	2	1	2
flFVS7UJH7b8f1aWMxNQWbw	2021/04/26 22:42	1	53	6	27	5	3	2	1	1	2	0	1	0	0	5	1	5	1	3	1	3	3	4	3	4	4	4	4	4	4	2	2	2	3	2	2	2	3	2	3	3	3	3	3	3	2	2	3
f98DVivpTikzfWlnGZuKXHA	2021/04/26 14:29	1	46	5	40	8	7	1	2	2
fn3PJPGoBsl5LNJn5SVkcMg	2021/04/26 14:05	2	27	3	28	5	8	2	1	1	3	1	1	0	0	2	3	2	3	1	4	1	5	4	4	4	3	1	1	4	4	1	2	3	3	2	1	2	2	2	3	2	2	2	2	2	2	2	2
fU4vAnc7mBWGvoodCZacfHg	2021/04/29 21:06	2	53	6	13	3	8	2	1	1	2	1	1	0	0	1	3	1	3	2	1	4	4	4	4	4	3	4	2	4	5	2	2	2	2	2	2	3	2	2	2	2	2	2	2	2	2	2	2
f5TRxMuvmkk53bDretxcT4g	2021/04/26 20:54	1	46	5	28	5	4	2	1	1	3	1	1	0	0	3	3	3	3	5	5	5	5	3	3	1	1	1	1	3	1	3	3	3	3	3	3	3	3	3	3	3	3	3	3	3	3	3	3
fbBtbAJnvnj%2ByrlQcaOrinQ	2021/04/29 13:53	2	50	6	19	4	5	1	1	1	3	1	1	0	0	2	2	4	4	2	2	1	4	4	4	3	4	2	2	4	4	4	2	3	3	2	3	3	3	2	4	4	2	2	2	2	3	3	3
f3O1jcX8D2xR8FQpgu9EO%2Fw	2021/04/26 16:00	2	27	3	45	8	11	1	2	1	10
fUFZvRblKVSGh7ZTt0UXI%2FA	2021/04/26 14:52	1	49	5	8	3	5	2	1	1	3	1	0	0	0	3	3	3	3	5	5	5	5	3	3	3	3	3	3	3	3	5	5	5	4	4	4	5	4	3	4	3	4	4	4	3	4	3	4
fbAakVTuE1rPsftGS0xGIxA	2021/04/26 15:20	2	50	6	9	3	9	1	1	1	3	0	1	0	0	4	2	2	2	3	3	3	3	2	4	4	4	2	4	4	4	2	3	3	3	1	3	3	3	2	3	3	3	3	3	3	3	3	3
fllYhJ%2FQsIvp774Q9WfFKig	2021/04/26 18:10	2	41	5	27	5	8	2	1	1	3	1	1	0	0	4	4	4	4	2	2	2	4	2	2	4	2	2	2	2	2	3	3	3	3	3	3	4	4	3	3	3	3	3	4	3	2	3	3
fHoRGgv3mCWonNIiY2D%2BKMw	2021/04/30 16:54	2	38	4	1	1	5	2	2	2
fAv5n2J3aO7tL1Z2fipA%2Bmg	2021/04/26 19:48	2	23	3	28	5	10	1	2	1	3	1	1	1	0	2	3	3	4	2	2	1	2	2	3	2	2	3	2	3	4	2	2	1	2	2	2	3	3	1	1	2	3	1	1	2	2	2	1
fVyWccr7ekdnjhIL6VxYkhw	2021/04/30 10:24	2	40	5	27	5	3	2	1	1	2	0	1	0	0	4	3	4	3	2	1	2	3	4	3	3	3	4	3	4	3	2	2	2	2	2	1	2	2	3	3	2	2	2	2	3	3	2	3
fRZJVgKtcXNI%2BdJhdUqrudw	2021/04/27 18:18	2	40	5	6	2	3	1	2	2
fLFoS08gfdyK0uTNYelPQGQ	2021/04/26 20:12	2	24	3	27	5	11	1	2	1	7	1	1	0	0	2	3	2	3	2	2	3	3	4	2	4	2	4	4	4	4	3	3	2	2	3	2	4	2	3	3	3	3	3	3	3	3	2	1
fNh8y2QaJgvd6bY%2FL%2BJ2Lhw	2021/05/03 10:13	1	25	3	13	3	5	2	2	1	10
fyDswuh3sIOWcWlBSUv5imA	2021/04/30 03:21	1	26	3	11	3	9	1	2	1	3	0	1	0	0	2	5	2	4	1	5	1	4	5	4	4	3	2	4	4	2	2	2	4	4	4	4	2	4	2	2	3	2	2	4	2	4	2	2
fdgCSvZ3umC2nPZ7yUg0LHg	2021/04/27 01:23	1	52	6	28	5	4	2	1	1	3	1	0	0	0	2	4	4	3	2	3	2	4	4	4	2	4	4	2	2	2	2	2	2	3	3	3	3	3	3	4	3	2	3	3	4	3	2	3
fHlf17taUFr6U%2FeGxDtm4Ww	2021/04/28 16:26	2	35	4	26	5	8	2	1	1	2	1	1	0	0	2	3	2	3	2	3	3	3	3	3	3	3	3	3	3	3	3	3	3	3	3	3	3	3	2	3	3	3	3	3	2	3	3	2
fTv5vkddzrhBq3MWQYUJ43g	2021/04/26 14:36	2	50	6	13	3	3	1	2	1	3	1	1	0	0	4	3	4	3	4	2	2	4	4	2	4	3	3	3	4	4	1	2	4	3	1	3	3	3	2	2	3	3	2	2	1	2	2	2
fSFkeq9HdqzDhgQQ8G8tiBg	2021/04/27 21:27	1	31	4	21	4	4	1	2	1	4	1	1	0	0	3	3	3	3	2	3	3	3	4	3	3	3	2	2	3	4	2	3	2	3	3	4	3	3	3	3	4	4	2	3	3	3	3	3
fbu6HgsdbyV8HUicTnEHxyA	2021/04/26 14:24	1	49	5	40	8	4	1	2	1	3	1	1	0	0	3	3	3	3	3	3	3	3	3	3	3	3	3	3	3	3	3	3	3	3	3	3	3	3	3	3	3	3	3	3	3	3	3	3
fXKpY0eXL5K1JZtj49k%2BBuQ	2021/04/26 14:19	1	51	6	14	3	4	2	1	2
fQFv0xA%2F2iVGSz3aPum3s9Q	2021/04/27 05:26	1	57	6	13	3	1	2	2	1	2	0	1	0	0	3	3	3	3	3	3	3	3	3	3	3	3	3	3	3	3	3	3	3	3	3	3	3	3	4	3	3	3	3	3	3	3	3	3
f60h5XGOSpuCsAlUGgHU7YA	2021/04/26 17:34	1	38	4	15	4	2	2	1	1	4	0	1	1	0	1	1	1	1	1	3	2	2	2	2	2	2	2	3	1	3	2	2	3	1	2	3	2	3	2	3	2	2	2	2	3	2	2	1
[truncated: 54 more columns]
