# Supplementary material for: Enhancing online interaction through avatar-based dialogue systems utilizing the approaching movement
Source: PLoS One. 2025 Jul 18;20(7):e0327712. doi: 10.1371/journal.pone.0327712 (PMC12273998; doi:10.1371/journal.pone.0327712)
Supplement: S1 File — (ZIP) [file pone.0327712.s001.zip › Rawdata/8808000141_Rawdata.txt]

MID	DAY	SEX	AGE	GEN	PRE	ARE	JOB	MAR	CHI	q1	q2	q3c1	q3c2	q3c3	q3c4	q4s1	q4s2	q5s1	q5s2	q6s1	q6s2	q6s3	q6s4	q7s1	q7s2	q8s1	q8s2	q8s3	q8s4	q8s5	q8s6	q9s1	q9s2	q9s3	q9s4	q9s5	q9s6	q9s7	q9s8	q9s9	q9s10	q9s11	q9s12	q9s13	q9s14	q9s15	q9s16	q9s17	q9s18
fG5qpj%2Bq2BDnB3k2hdfjWfg	2021/04/27 11:14	2	49	5	11	3	4	2	1	1	3	0	1	0	0	2	3	2	3	2	3	2	3	3	3	3	3	3	2	3	3	3	3	3	3	3	3	3	3	3	3	3	3	3	3	3	3	3	3
fkqvijgZO20U6CaPrPafSXw	2021/04/26 14:49	2	41	5	22	4	8	2	2	1	4	0	1	0	0	3	3	3	3	2	4	3	3	4	2	3	3	2	2	3	4	3	3	3	3	3	3	4	4	3	4	3	3	2	3	3	3	3	2
fgoHIpxcHXvO2lYqFq6WANA	2021/04/26 20:13	1	42	5	11	3	5	2	2	2
fbCsocFA1%2Fb%2FJnvOuppQYXQ	2021/04/26 17:26	1	43	5	22	4	11	2	2	2
fPhX1m1YJJJfxHdjTJkqViA	2021/05/02 07:22	1	53	6	35	6	3	2	1	1	3	0	1	0	0	3	3	4	2	2	2	4	3	4	4	3	3	2	2	4	4	4	4	4	3	4	5	3	3	2	4	3	4	4	2	4	3	2	4
fmspQ3tG5v%2FwPDbtTbpKHsw	2021/04/26 15:29	1	23	3	13	3	10	1	2	1	3	0	1	0	0	3	4	3	3	2	1	5	3	3	3	3	3	3	3	3	3	4	3	1	2	3	2	3	1	4	3	2	2	2	4	3	3	2	2
fyzarWwrM2G6UCG80EhphwA	2021/04/28 12:13	2	26	3	13	3	10	1	2	1	3	0	1	0	0	3	3	3	3	3	3	3	3	3	3	3	3	3	3	3	3	3	3	2	3	3	3	2	3	3	2	3	2	4	3	4	2	2	3
fFdyVE%2B9sh6%2FaPGYY7GB7dQ	2021/04/26 16:37	2	28	3	13	3	9	1	2	1	3	0	1	0	0	2	4	2	3	2	4	1	5	4	4	5	5	4	2	4	4	4	3	3	2	4	3	5	4	4	3	5	4	4	3	4	4	3	4
f9lAIJ83oJzxXTujZwaJjyA	2021/04/26 23:24	2	26	3	34	6	9	1	2	1	3	0	1	0	0	4	2	4	2	2	3	2	5	4	2	4	4	4	4	4	4	2	2	4	3	2	4	3	4	3	2	3	3	1	3	2	2	4	3
fXOksee41gpSLgVT66fjWkA	2021/04/26 14:51	2	46	5	11	3	9	2	2	1	4	0	1	0	0	3	3	3	3	2	3	3	3	4	2	2	2	2	1	2	2	4	4	3	4	4	4	3	4	2	3	3	3	2	3	2	3	3	3
fTcGwY06vde1CZUVjabEMzA	2021/04/27 22:51	2	53	6	11	3	9	2	1	2
fCBAtLy50cWu0XKFE3qxWqg	2021/04/26 21:21	2	28	3	35	6	11	2	1	1	3	0	1	0	0	4	1	3	3	2	2	2	3	2	3	3	2	2	4	4	4	3	2	4	3	3	3	3	2	3	4	3	3	3	2	3	2	3	3
ffv3pscsR%2FZ32VlIczR%2Bnag	2021/04/26 22:15	2	35	4	27	5	3	2	1	1	10
fF7oAatiFj4Qn0NmtbZcKvw	2021/04/29 00:09	2	56	6	24	5	9	2	1	2
fM8C6QQcaeQ7IBrxhKSqZ9g	2021/04/26 17:31	2	47	5	14	3	9	2	1	1	1	0	1	0	0	3	3	3	3	3	3	3	3	3	3	3	3	3	3	3	3	5	5	5	5	5	5	5	5	5	5	5	5	5	5	5	5	5	5
fCuuAeduaBVsSNwllmvB1zQ	2021/04/28 20:15	1	27	3	27	5	3	2	1	1	7	0	1	0	0	3	3	3	3	2	2	2	2	3	3	3	3	3	3	2	3	3	2	3	3	3	3	3	3	4	3	2	5	2	3	5	4	3	2
fAtlzgqBTva7YpWtRlK8d7w	2021/04/27 06:57	1	39	4	13	3	5	2	1	1	3	0	1	0	0	3	3	3	3	2	2	4	4	4	4	4	4	4	4	4	4	2	2	2	2	2	2	2	2	2	2	2	2	2	2	2	2	2	2
f6Nir4mnhwhGOqpYgyBMJ6Q	2021/04/26 15:33	2	57	6	27	5	11	1	2	1	2	0	1	0	0	2	3	2	3	2	3	3	4	2	3	4	2	3	2	4	4	2	2	2	3	3	2	3	2	2	2	3	2	2	3	2	2	2	2
fI1iVf6LgfC7Bgp%2FT1VitxA	2021/04/26 14:58	1	37	4	12	3	6	1	2	1	10
fwBRE9zrgN8aBeRs8dIq%2BQQ	2021/04/26 14:55	1	59	6	13	3	3	2	1	1	3	0	1	0	0	3	3	2	4	2	2	2	3	4	3	5	3	2	2	4	2	4	4	3	2	3	4	4	4	4	4	4	4	4	4	4	3	3	3
fu4N%2FmpC30G594t4lnwYcdg	2021/04/26 14:26	2	33	4	13	3	5	2	2	1	3	0	1	0	0	4	2	4	2	3	3	3	5	3	3	4	2	2	2	2	3	2	2	2	2	2	2	2	2	2	2	2	2	2	2	2	2	2	2
fjxSX4ihnp6XwgKLriPvWBw	2021/04/26 20:59	1	37	4	13	3	3	1	2	1	3	0	1	0	0	2	2	2	2	2	2	2	2	4	4	4	4	4	4	4	4	1	1	1	1	1	1	1	1	1	1	1	1	1	1	1	1	1	2
fs%2Fo0l%2BHtBju1QJYi36mYnw	2021/04/26 14:47	1	37	4	14	3	4	1	2	1	3	0	1	0	0	2	2	3	3	3	3	3	3	3	3	3	3	3	3	3	3	3	3	3	3	3	3	3	3	3	3	3	3	3	3	3	3	3	3
fKX%2FU0k4qn0yn3ZiWalUvZQ	2021/04/26 16:25	1	47	5	23	4	4	1	2	1	3	0	1	0	0	4	4	4	4	2	2	3	4	4	2	5	2	4	4	4	4	2	3	3	3	2	3	4	3	3	2	2	3	2	3	2	2	3	2
fadE9QzMDQRm3l1OhHmD%2BvQ	2021/04/26 14:35	1	48	5	14	3	5	1	2	1	3	0	1	0	0	3	3	3	3	5	5	5	5	2	2	3	1	1	1	1	1	3	3	3	3	3	3	3	3	3	3	3	3	5	3	3	5	3	3
[truncated: 54 more columns]
