# Supplementary material for: Enhancing online interaction through avatar-based dialogue systems utilizing the approaching movement
Source: PLoS One. 2025 Jul 18;20(7):e0327712. doi: 10.1371/journal.pone.0327712 (PMC12273998; doi:10.1371/journal.pone.0327712)
Supplement: S1 File — (ZIP) [file pone.0327712.s001.zip › Rawdata/8808000142_Rawdata.txt]

MID	DAY	SEX	AGE	GEN	PRE	ARE	JOB	MAR	CHI	q1	q2	q3c1	q3c2	q3c3	q3c4	q4s1	q4s2	q5s1	q5s2	q6s1	q6s2	q6s3	q6s4	q7s1	q7s2	q8s1	q8s2	q8s3	q8s4	q8s5	q8s6	q9s1	q9s2	q9s3	q9s4	q9s5	q9s6	q9s7	q9s8	q9s9	q9s10	q9s11	q9s12	q9s13	q9s14	q9s15	q9s16	q9s17	q9s18
f0ZuobQ54bZDTbYrrvQWkuA	2021/04/26 14:59	1	50	6	27	5	7	1	2	1	2	0	1	1	0	3	2	3	2	2	2	2	5	4	4	4	4	4	4	4	4	2	2	2	3	2	2	2	2	2	2	2	2	2	2	2	2	2	2
fzjstRbiR9XrwwxMLZ529gQ	2021/04/27 07:07	1	27	3	27	5	4	1	2	1	2	0	1	0	0	4	4	4	2	2	2	2	2	4	4	2	4	2	4	4	4	2	2	2	2	2	2	2	3	2	3	2	2	2	2	3	2	2	2
fRDDxqc%2BiyhXPJXlayrklAA	2021/04/27 13:23	2	28	3	8	3	9	1	2	1	3	0	1	0	0	4	4	4	2	3	3	3	3	2	2	2	4	3	3	3	4	5	5	4	4	4	5	5	5	5	5	5	5	5	5	5	5	5	5
fx2qwXnkxYsnGtefk7DMVMw	2021/04/28 09:01	2	40	5	33	6	8	2	1	1	3	0	1	1	0	4	2	2	4	2	2	2	5	4	4	4	4	2	2	4	4	3	3	2	3	5	3	4	4	4	3	4	4	4	1	3	2	3	3
fMAixFPSizKAOi7y9U8BnlA	2021/04/26 19:02	1	38	4	12	3	4	2	1	1	2	0	1	0	0	3	3	3	3	3	3	3	3	3	3	3	3	3	3	3	3	3	3	3	3	3	3	3	3	3	3	3	3	3	3	3	3	3	3
fvb8haNNyhOTrRuoznP96NA	2021/04/27 12:31	1	44	5	27	5	4	2	1	2
fDAib7sXnjcceroVBBUASrA	2021/04/26 20:55	1	39	4	28	5	2	2	1	1	3	0	1	1	0	3	3	3	3	3	3	3	3	3	3	3	3	3	3	3	3	3	3	3	3	3	3	3	3	3	3	3	3	3	3	3	3	3	3
f%2FyHcVaaKwigc5oIKCGpQSg	2021/04/27 13:43	1	27	3	14	3	4	2	1	1	3	0	1	0	0	3	3	3	3	3	2	3	4	3	3	2	2	3	3	3	2	2	2	3	4	4	3	4	4	3	3	4	3	2	3	3	2	2	3
frP67aLaFgF7edQ3qcy9XNQ	2021/04/28 20:16	2	54	6	12	3	9	2	1	2
fXLU%2Ft%2B8w7LO6uI94xnjqXA	2021/04/29 10:14	2	23	3	14	3	1	1	2	1	3	0	1	1	0	2	4	3	3	1	1	3	4	3	3	3	3	1	1	3	1	3	3	3	3	3	2	2	2	3	3	3	3	3	3	3	3	3	3
fE66QJxl2qQ4%2Fmlb98Jh96A	2021/04/27 15:26	2	35	4	25	5	8	2	1	1	3	0	1	1	0	2	4	1	4	5	3	1	5	4	2	4	4	2	4	5	5	2	2	2	3	2	2	2	2	2	2	2	2	1	2	2	3	3	2
fRMnauXh4pKmUIEewYeXudw	2021/04/26 21:15	1	52	6	13	3	4	2	1	1	3	0	1	1	0	3	3	3	3	3	3	3	3	2	4	2	2	2	2	2	4	3	2	4	5	3	3	2	3	4	3	2	3	3	3	3	2	2	4
fnAb9fvkx9i6JgCGgxyQAsA	2021/04/26 23:09	2	25	3	27	5	11	2	2	1	3	0	1	1	0	3	5	3	5	1	5	1	5	5	1	5	5	5	1	5	5	1	1	1	5	1	4	1	4	5	1	5	1	1	1	1	2	5	1
fwhIbljdrlXrFxGXt3rNBgQ	2021/04/26 14:55	1	36	4	28	5	3	2	2	1	2	0	1	0	0	3	3	3	2	2	2	2	4	3	3	2	3	3	4	3	3	3	2	3	3	4	3	2	3	3	3	2	3	2	1	4	3	1	5
fOtiWK7pf4uLElxKELYRoPg	2021/04/27 18:56	2	30	4	1	1	4	2	1	1	1	0	1	0	0	3	3	3	3	3	4	3	3	3	3	4	3	4	4	3	3	3	2	3	4	3	2	4	3	2	4	2	1	3	3	3	3	2	2
fPhX1m1YJJJdDnP%2B%2B56QxzA	2021/04/27 00:19	1	51	6	28	5	3	2	1	1	2	0	1	1	0	2	4	4	4	2	3	4	2	2	4	4	2	5	4	4	4	2	2	2	2	2	2	3	3	3	2	2	2	2	2	2	1	1	2
fj5DUwuc%2Bll%2FqUvEYlVADHw	2021/04/27 08:09	1	23	3	22	4	4	2	2	1	6	0	1	1	0	2	2	2	2	2	3	4	4	2	4	2	2	1	1	2	4	4	4	4	4	2	5	3	4	4	4	3	3	4	4	4	3	3	3
fro7JH%2BdPKfLtV2SFRNDR9w	2021/04/30 00:18	2	25	3	13	3	3	1	2	1	6	0	1	0	0	3	3	2	3	2	2	2	3	3	3	3	3	3	3	3	3	2	2	2	2	2	2	2	3	2	2	2	2	2	3	3	3	3	3
fG8BHdQ1SMVV%2B7o%2BONjg3kg	2021/04/26 17:35	1	26	3	29	5	3	2	1	1	2	0	1	0	0	3	3	4	4	3	3	3	2	3	4	3	3	3	3	4	3	2	2	3	1	2	5	3	3	2	3	3	2	2	3	4	3	3	2
fllIQmGdiiecwD2OPJfXpyg	2021/04/27 10:49	2	39	4	26	5	3	1	2	2
fDmjmwkZj39m06G9Ry%2BmWNA	2021/04/26 18:32	2	50	6	13	3	5	1	2	1	3	0	1	0	0	4	2	2	2	2	2	2	4	2	4	4	4	4	4	4	5	1	4	3	4	4	4	4	5	3	5	5	4	4	2	3	2	4	4
ffj69vc5cCf%2B47icMbCGcdA	2021/04/26 19:59	1	56	6	34	6	7	2	1	1	2	0	1	1	0	4	2	2	2	2	2	2	5	4	4	5	4	2	4	4	4	2	2	2	2	2	2	2	2	2	1	3	3	2	2	2	3	2	2
fgCpWBWrCBIKAvfGbI9igvQ	2021/04/26 22:52	1	32	4	13	3	3	2	1	1	7	0	0	1	0	2	4	2	2	3	2	2	2	4	2	2	2	2	2	2	2	2	2	2	2	2	2	2	2	2	2	1	2	3	2	2	2	1	2
fbawt98P939yGfPRAeQKPMA	2021/04/26 16:05	2	30	4	40	8	8	2	1	1	2	0	1	1	0	2	4	4	2	3	3	3	3	4	4	3	4	4	2	4	4	3	3	3	4	3	3	3	3	3	3	3	3	3	3	3	3	3	3
[truncated: 54 more columns]
