# Supplementary material for: Enhancing online interaction through avatar-based dialogue systems utilizing the approaching movement
Source: PLoS One. 2025 Jul 18;20(7):e0327712. doi: 10.1371/journal.pone.0327712 (PMC12273998; doi:10.1371/journal.pone.0327712)
Supplement: S1 File — (ZIP) [file pone.0327712.s001.zip › Rawdata/8808000143_Rawdata.txt]

MID	DAY	SEX	AGE	GEN	PRE	ARE	JOB	MAR	CHI	q1	q2	q3c1	q3c2	q3c3	q3c4	q4s1	q4s2	q5s1	q5s2	q6s1	q6s2	q6s3	q6s4	q7s1	q7s2	q8s1	q8s2	q8s3	q8s4	q8s5	q8s6	q9s1	q9s2	q9s3	q9s4	q9s5	q9s6	q9s7	q9s8	q9s9	q9s10	q9s11	q9s12	q9s13	q9s14	q9s15	q9s16	q9s17	q9s18
f2aVw00pdRfoIol8QyoZhEw	2021/04/28 07:53	2	40	5	14	3	3	2	2	1	6	1	0	0	0	3	3	3	3	2	2	3	4	2	3	3	2	2	2	2	3	5	4	3	3	3	4	4	4	3	4	4	3	3	3	3	3	4	5
fbKpBzBaRgFFlawzjCJ907w	2021/04/26 23:10	1	46	5	40	8	5	2	1	1	3	1	0	1	0	3	3	3	3	3	3	3	3	3	3	3	3	3	3	3	3	3	3	3	3	3	3	3	3	3	3	3	3	3	3	3	3	3	3
fsL1CN4EHM8KX7ouWJMnBHw	2021/04/26 19:04	1	36	4	22	4	4	1	2	1	3	1	0	0	0	3	3	3	3	3	3	3	3	3	3	5	3	1	1	3	4	2	2	2	3	2	2	2	2	2	2	2	2	2	2	2	1	2	2
fk4S6LU6j2zIm0U1Zg6n2QA	2021/04/28 13:20	2	31	4	14	3	7	1	2	1	3	1	0	1	0	3	3	2	2	3	3	4	5	4	3	5	2	2	2	4	4	2	4	3	3	2	3	2	2	2	2	3	3	3	3	2	2	2	2
fE2jI1wB87uLMUypcdhsRzQ	2021/04/27 07:41	1	45	5	40	8	4	2	2	1	3	0	0	1	0	3	3	3	3	3	3	3	3	3	3	3	3	3	3	3	2	3	1	1	1	2	1	2	2	1	1	1	1	1	1	2	2	2	1
fIo1fAmBNmhhutiFVH5PV9A	2021/04/26 16:19	2	28	3	2	2	5	2	2	1	3	1	0	1	0	3	3	2	3	2	2	2	4	2	4	5	2	1	1	2	4	4	2	2	2	2	4	4	2	3	4	4	2	4	2	3	2	2	3
fpE8AkO4UYevZYraHeTJxXQ	2021/04/26 16:27	2	50	6	1	1	9	2	1	1	7	0	0	0	1	3	3	3	3	5	5	5	5	3	3	3	3	3	3	3	3	3	3	3	3	3	3	3	3	3	3	3	3	3	3	3	3	3	3
fk7FW3IfApfihGoMMbAQW%2BA	2021/04/26 19:24	1	20	3	13	3	8	1	2	1	10
fmspQ3tG5v%2FzuG7TwSXFQyQ	2021/04/26 21:54	1	28	3	11	3	3	1	2	1	9
fUplc9BKLnZrcXoWBrk3ocQ	2021/04/26 21:38	1	28	3	35	6	4	1	2	1	3	1	0	1	0	4	4	4	4	3	3	3	4	4	4	2	2	2	2	2	2	5	3	4	3	5	5	3	4	2	3	4	3	3	2	3	2	2	2
fc3iEwD7M2ugk9nBeGoSmYA	2021/04/26 22:36	2	24	3	13	3	11	2	1	1	3	1	0	1	0	3	3	3	3	3	3	3	3	3	3	3	3	3	3	3	3	3	3	3	3	3	3	3	4	5	4	2	3	3	4	4	4	4	4
f8aXxSY%2Fd5ODt0X%2FeW8kI2A	2021/04/26 19:50	2	27	3	12	3	9	1	2	1	3	1	0	1	0	3	3	3	3	2	2	2	3	4	4	4	4	4	1	4	4	4	2	2	3	4	3	3	3	2	4	4	2	3	2	3	2	4	2
fIfcfemyBp%2B70o%2BjrV0l%2Fog	2021/04/26 18:46	2	29	3	47	8	1	1	2	1	3	1	0	1	0	3	3	3	3	3	3	2	4	2	4	4	3	2	3	3	4	2	3	2	2	3	2	3	2	2	3	3	2	2	2	3	2	2	2
fmImTwZMuD9kmNXj%2FFRe%2Bfw	2021/04/27 08:00	1	28	3	27	5	4	1	2	1	5	0	1	0	0	3	3	3	3	3	3	4	5	3	3	3	3	3	3	3	3	3	1	3	3	3	2	3	3	3	3	3	3	5	4	3	2	3	3
fm%2BBqHR7R%2FWImeO8RZ82nvQ	2021/04/27 08:38	1	34	4	27	5	5	1	2	2
fo%2BN3IH5YH2uARWc%2F5kWpvw	2021/04/28 11:24	1	45	5	16	4	5	2	1	1	10
fCtRAsdWp2HtsoiWgz5AMMg	2021/04/26 18:18	2	43	5	46	8	9	1	2	2
fIXLCpnEmszfboP2fwKv1Sw	2021/04/27 04:49	2	50	6	44	8	8	2	1	1	1	1	0	0	0	4	3	4	2	3	3	4	4	3	3	4	2	3	3	4	4	3	1	4	4	3	1	4	2	5	4	2	4	5	3	3	1	3	1
f7D8fR37bDjBqFiXch9vzcw	2021/04/26 15:17	1	58	6	34	6	1	2	1	1	3	1	0	1	0	3	3	3	3	3	3	3	3	3	3	4	2	2	2	2	3	3	3	3	3	3	3	3	3	3	4	3	3	3	3	3	3	3	3
fvsVnfa10KlvIOCjRG2i4lg	2021/04/26 18:47	1	38	4	28	5	3	1	2	1	2	1	0	0	0	1	1	1	1	1	1	1	1	2	2	3	2	2	2	2	2	2	2	2	2	2	3	3	3	3	3	3	3	4	4	4	4	4	4
fWlULLKOxnNajLvRE0q5iOw	2021/04/26 15:27	2	59	6	23	4	3	1	1	1	3	1	0	1	0	3	3	3	3	3	3	2	3	2	3	3	2	3	3	2	2	4	4	4	3	3	3	3	4	4	4	4	4	4	4	4	3	4	4
f6beT1SSpkw%2BQKQefVhvGpQ	2021/04/26 18:21	1	56	6	27	5	5	1	2	1	1	0	1	0	0	3	3	3	3	3	3	3	3	3	3	3	3	3	3	3	3	2	2	2	2	2	2	2	2	2	2	2	2	2	2	2	2	2	2
fQ%2FxZ2T%2Fs8agKDSedWGWdqg	2021/04/26 19:47	1	34	4	14	3	3	1	2	1	1	1	0	0	0	2	3	3	3	2	2	3	3	3	3	2	3	2	3	3	3	2	3	3	3	2	2	2	3	3	3	3	2	3	2	2	3	3	3
fXGBabChJ6SjZeEE%2FbVjPyA	2021/04/26 21:46	1	47	5	22	4	4	2	1	1	2	1	0	1	0	3	3	3	3	3	3	1	5	3	3	5	3	2	4	3	4	2	3	1	1	3	3	2	1	3	3	2	3	3	3	3	3	3	3
[truncated: 54 more columns]
