# Supplementary material for: Enhancing online interaction through avatar-based dialogue systems utilizing the approaching movement
Source: PLoS One. 2025 Jul 18;20(7):e0327712. doi: 10.1371/journal.pone.0327712 (PMC12273998; doi:10.1371/journal.pone.0327712)
Supplement: S1 File — (ZIP) [file pone.0327712.s001.zip › Rawdata/8808000144_Rawdata.txt]

MID	DAY	SEX	AGE	GEN	PRE	ARE	JOB	MAR	CHI	q1	q2	q3c1	q3c2	q3c3	q3c4	q4s1	q4s2	q5s1	q5s2	q6s1	q6s2	q6s3	q6s4	q7s1	q7s2	q8s1	q8s2	q8s3	q8s4	q8s5	q8s6	q9s1	q9s2	q9s3	q9s4	q9s5	q9s6	q9s7	q9s8	q9s9	q9s10	q9s11	q9s12	q9s13	q9s14	q9s15	q9s16	q9s17	q9s18
fCV3QB35KHAxP%2BrZ6r8UQ5g	2021/05/01 22:58	1	51	6	2	2	1	2	1	1	1	0	1	1	0	3	3	3	3	3	3	3	3	3	3	3	3	3	3	3	3	3	3	3	3	3	3	3	3	3	3	3	3	3	3	3	3	3	3
fG6ro4vDBT1FuXmwKk%2Bvc%2BQ	2021/04/28 05:49	1	49	5	11	3	4	2	1	1	2	0	0	1	0	3	1	3	1	2	3	3	2	4	3	4	3	2	2	3	3	2	2	2	3	2	3	3	2	2	2	2	3	2	3	2	3	2	3
fdFkTp%2BRxy%2BoH8%2BuNmFF6Rg	2021/04/27 18:50	2	40	5	13	3	11	1	2	1	3	0	1	1	0	3	3	3	3	1	2	2	5	4	3	5	5	3	1	5	5	2	2	2	2	2	3	3	2	2	2	3	3	2	3	3	3	3	3
f3O1jcX8D2xRn%2BiE8pqTwjw	2021/04/27 20:56	2	28	3	14	3	4	1	2	1	3	0	1	1	0	4	2	4	2	3	2	2	4	2	2	2	2	2	2	2	2	4	4	3	2	4	2	2	4	3	4	2	2	4	2	4	3	2	3
fVIaeAlCZdcLZUluPzyHfgQ	2021/04/29 09:26	2	26	3	3	2	10	1	2	2
fp%2B%2Bu6iCrs5nH6lEsh7NadQ	2021/04/27 11:33	1	31	4	1	1	5	1	2	1	2	0	1	1	0	3	4	3	3	3	3	3	3	3	3	2	2	3	3	3	3	3	3	3	4	3	4	3	4	3	3	3	4	4	3	3	1	3	4
fhKpNNVSEkleozogsncTtTQ	2021/04/27 15:24	2	54	6	25	5	4	2	1	1	2	0	1	0	0	4	2	4	2	1	1	1	1	2	2	3	2	4	3	2	3	1	1	1	1	1	1	1	1	1	1	1	1	1	1	1	1	1	1
fa4NJROXk4Djl6bWyjQ1BKQ	2021/04/27 10:46	1	35	4	14	3	4	2	2	1	3	0	1	1	0	3	3	3	3	3	3	4	4	3	4	3	3	3	3	3	3	3	3	3	3	4	4	3	3	3	3	3	3	3	3	3	3	3	2
fnxW7X9SSLUAdxH9kmPaH2w	2021/04/28 00:16	2	23	3	22	4	5	1	2	1	3	0	1	1	0	4	3	3	4	2	2	2	4	4	2	4	4	2	2	4	4	2	3	2	3	2	2	2	2	2	2	2	2	2	3	2	3	2	2
fFajztGe5bbYzazDI6zzU9g	2021/04/27 17:33	2	25	3	47	8	8	2	1	1	3	0	1	1	0	3	4	4	2	5	1	3	5	4	2	2	2	2	2	4	4	4	3	3	3	3	3	3	3	3	3	3	2	5	2	2	3	2	3
ffbBf%2Bzf47b%2BiCkEYm1ikww	2021/04/27 15:36	1	39	4	12	3	8	1	2	2
f8adxL3sr%2BfCYl9Lwlw4p4g	2021/04/28 00:43	1	23	3	28	5	10	1	2	1	4	0	1	0	0	4	2	4	3	2	3	2	1	2	3	3	1	4	3	1	4	2	3	2	1	3	1	2	1	2	2	1	1	1	1	3	2	2	1
fQkgwGGwNaVG5v5x1rEBhqg	2021/04/30 19:23	1	51	6	6	2	4	2	1	1	3	0	0	1	0	4	5	2	2	2	3	3	2	4	4	2	2	4	4	4	2	2	2	3	3	4	4	3	2	1	2	3	2	1	4	3	1	2	3
f0brVx69CVGd4JbWtLwAZ1Q	2021/04/27 15:44	2	35	4	37	7	1	2	1	1	3	1	0	0	0	4	4	3	4	2	2	2	3	4	4	4	4	2	2	2	4	2	2	2	2	2	3	3	3	3	3	2	2	2	3	3	3	3	3
fiYuJmft31%2FUQZdMnxH47uQ	2021/04/27 16:40	1	25	3	33	6	4	2	1	1	3	0	1	1	0	2	2	4	4	2	4	2	4	3	2	2	2	2	2	2	4	1	1	3	3	3	2	3	2	3	2	4	1	2	2	3	3	2	3
fnDhC%2FE2qUiKy9%2Bl6z0i%2FdQ	2021/04/27 23:42	2	44	5	22	4	8	2	1	1	3	0	1	1	0	3	2	3	2	2	2	1	4	4	2	5	4	2	1	4	5	1	1	1	2	2	1	2	2	2	1	2	2	2	2	1	1	2	2
fZnRf%2FMw7dDe8sQFkuuUZQA	2021/04/27 20:58	2	47	5	1	1	6	1	2	1	3	0	0	1	0	3	2	3	2	4	2	2	4	4	4	4	4	4	2	4	4	2	2	2	2	2	2	2	2	3	2	2	3	3	3	2	3	3	3
fHT6tEQZJ7jvBJwrgpxUPrg	2021/04/27 11:38	2	56	6	17	4	9	2	1	1	3	0	0	0	1	3	3	3	3	3	3	3	3	3	3	3	3	3	3	3	3	3	3	3	3	4	4	3	3	3	3	3	3	4	3	3	3	3	3
f6LhjJPhrcAalS75M3hW6Ag	2021/04/27 13:30	1	57	6	11	3	3	1	2	1	1	0	1	0	0	2	3	3	3	3	3	3	3	3	3	3	3	3	3	3	3	2	2	3	2	2	2	3	3	3	3	2	2	2	3	3	3	3	3
f8n7I2%2FjTWRGA0ZcWHuASHQ	2021/04/28 23:19	2	35	4	13	3	9	2	2	1	3	0	1	1	0	3	4	3	4	2	2	2	4	2	3	4	3	3	3	4	4	1	2	2	2	2	2	2	2	1	1	2	2	2	2	1	1	2	2
ftvn38F9QVutcFaNF0juqOA	2021/04/28 13:10	2	48	5	14	3	8	2	1	1	3	0	1	1	0	3	4	3	4	2	2	2	5	2	2	4	3	4	4	4	4	2	2	2	2	2	2	2	2	2	2	2	2	3	2	2	2	2	2
[truncated: 54 more columns]
