# Supplementary material for: Enhancing online interaction through avatar-based dialogue systems utilizing the approaching movement
Source: PLoS One. 2025 Jul 18;20(7):e0327712. doi: 10.1371/journal.pone.0327712 (PMC12273998; doi:10.1371/journal.pone.0327712)
Supplement: S1 File — (ZIP) [file pone.0327712.s001.zip › Rawdata/8808000145_Rawdata.txt]

MID	DAY	SEX	AGE	GEN	PRE	ARE	JOB	MAR	CHI	q1	q2	q3c1	q3c2	q3c3	q3c4	q4s1	q4s2	q5s1	q5s2	q6s1	q6s2	q6s3	q6s4	q7s1	q7s2	q8s1	q8s2	q8s3	q8s4	q8s5	q8s6	q9s1	q9s2	q9s3	q9s4	q9s5	q9s6	q9s7	q9s8	q9s9	q9s10	q9s11	q9s12	q9s13	q9s14	q9s15	q9s16	q9s17	q9s18
fWv8fSvBEz5J%2FidEcF9BYUw	2021/04/27 19:40	1	56	6	35	6	1	2	1	2
fqHieYKCNom3pNEBRPpXlGw	2021/04/27 17:21	2	51	6	14	3	9	2	1	1	3	0	0	1	0	3	3	3	3	2	3	3	3	3	3	3	3	3	3	3	4	3	3	3	3	3	3	3	3	3	3	3	3	3	3	3	3	3	3
fj20QkXhG%2FljRKP2LAIwtqA	2021/04/28 09:11	1	56	6	13	3	3	2	1	1	3	0	0	1	0	3	3	3	3	3	3	3	3	3	3	3	3	3	3	3	3	3	3	3	3	3	3	3	3	3	3	3	3	3	3	3	3	3	3
fAEFhZk%2FiYFYCU5KxZaFH6w	2021/04/30 06:18	2	42	5	13	3	5	2	1	1	3	0	0	1	0	3	2	3	2	2	2	2	5	2	4	3	2	2	2	2	3	2	2	2	2	2	2	2	3	2	2	2	2	2	2	2	2	2	2
fYEpby6vBQDgryxkzEB5E%2Bg	2021/04/27 11:48	1	46	5	28	5	4	2	2	1	5	0	0	1	0	3	2	3	2	2	3	2	4	4	3	4	4	2	2	4	4	3	3	3	2	4	2	2	3	2	3	3	2	3	2	3	2	2	3
fwl3X8OuAaZaKVGR0suCyjw	2021/04/27 23:12	1	34	4	43	8	4	2	1	1	3	0	0	1	0	4	4	4	5	4	4	3	4	4	4	4	4	5	2	4	5	4	3	3	3	4	4	4	4	3	4	4	3	4	4	3	3	3	3
fRLL4AnzZP2hPa%2BGyz1LSxg	2021/04/28 06:01	2	43	5	29	5	8	2	2	1	3	0	0	1	0	3	3	3	3	4	2	2	4	4	4	4	4	3	4	4	5	2	2	2	3	3	3	3	3	2	1	3	2	2	2	2	2	2	2
fJ56meVTBol764stCY3TF8w	2021/04/27 13:13	1	39	4	20	4	11	1	2	1	7	0	0	1	0	3	3	3	3	1	4	2	5	2	3	2	3	1	1	2	3	4	4	3	3	2	3	2	3	3	2	2	2	4	3	2	2	2	2
fjrB0LwZxQA2nRnR0s1DRkQ	2021/04/27 23:07	1	57	6	21	4	4	2	1	1	1	0	0	1	0	2	2	2	2	3	3	3	3	4	4	2	2	4	4	4	4	3	3	3	3	3	3	3	3	3	3	3	3	3	3	3	3	3	3
fFoJDoUgXBK%2BUHKBcqwOSuA	2021/04/27 12:01	1	22	3	26	5	10	1	2	1	2	0	0	1	0	3	3	3	3	2	3	3	3	3	3	3	2	1	2	1	3	3	3	3	3	3	3	3	3	3	3	3	3	3	3	3	3	2	3
f3Cw2THnTCnr4gsG%2FrkhTUA	2021/04/27 11:40	1	48	5	29	5	11	2	1	1	7	0	0	1	0	4	2	4	2	2	2	5	5	2	2	4	2	2	2	2	2	2	2	2	3	2	3	3	4	2	2	2	2	3	3	2	3	3	2
f8%2FNnP7uT%2BOZOmp3q0J9JqQ	2021/04/29 00:53	2	51	6	9	3	3	2	1	1	3	0	0	1	0	4	4	2	4	3	3	3	4	4	2	4	4	4	2	4	4	3	3	3	3	3	4	4	3	4	3	4	3	3	4	4	3	4	4
f7gsCMvWrbw0SbbuWJn1FZw	2021/04/28 11:54	2	38	4	11	3	8	1	1	1	3	0	0	1	0	3	4	3	4	4	2	2	4	3	3	3	3	3	3	3	3	4	2	3	3	4	3	3	3	2	3	3	2	3	3	3	3	3	3
f1igcPwk9eP9NIUq6B7C8Ag	2021/04/27 20:55	1	43	5	13	3	3	2	2	1	3	0	0	1	0	3	3	3	3	3	3	3	4	3	3	4	3	3	2	3	4	2	2	2	2	3	2	3	2	3	2	3	3	3	2	3	3	2	2
fjwagoKiWyHgtNM%2F%2FnBndEw	2021/05/03 23:30	2	33	4	22	4	3	2	1	1	3	0	0	1	0	3	3	3	2	3	3	2	3	4	4	4	3	2	2	2	4	5	4	4	3	4	4	4	4	4	3	3	3	4	4	4	4	3	3
fAaEz%2F3QXrFua8TclIQhTfQ	2021/04/27 12:04	2	20	3	12	3	10	1	2	1	3	0	0	0	1	2	3	3	3	3	4	4	5	3	3	3	3	3	3	3	4	4	3	4	4	3	2	4	2	2	3	4	4	3	3	3	3	3	2
f3WLP9UJjUh3zKHOroJpBkQ	2021/04/27 15:05	2	25	3	14	3	3	1	2	1	7	0	0	1	0	3	3	3	3	2	2	2	4	4	3	4	3	2	2	3	3	2	2	2	4	2	2	2	2	2	2	2	2	2	2	2	2	2	2
fZIA3l406s69sev8SEDTauw	2021/04/27 22:02	2	20	3	40	8	10	1	2	1	3	0	0	1	0	3	3	3	3	2	2	4	4	4	3	1	2	2	2	1	2	4	3	2	5	2	4	2	2	3	4	3	4	3	4	5	1	3	1
ftOP7va0wWTWmQXk%2BLpvhZg	2021/04/29 20:54	1	29	3	16	4	3	2	1	1	6	0	1	0	0	3	3	3	3	2	2	2	2	3	2	2	3	3	3	3	3	2	2	2	2	3	3	3	3	3	3	3	3	3	2	3	3	2	2
fIf9d6edgYxpi3LaZfXTizA	2021/04/27 11:42	1	36	4	22	4	6	1	2	1	3	0	0	1	0	3	3	3	3	3	3	3	3	3	3	3	3	3	3	3	3	3	3	3	3	3	3	3	3	3	3	3	3	3	3	3	3	3	3
fwhF48jGU%2B4f44wzZIfo%2BtQ	2021/04/29 22:59	2	39	4	23	4	8	2	1	1	8	0	0	1	0	4	3	3	3	3	3	3	3	3	4	3	2	4	3	3	4	3	3	2	4	3	3	3	3	4	4	2	3	4	4	3	4	3	2
fz9SbgLPu4xoeCwmDTlNgJw	2021/04/27 17:01	2	34	4	13	3	8	2	1	1	2	0	0	1	0	3	3	3	3	4	4	4	4	3	3	3	3	3	3	3	3	1	1	2	2	1	1	2	3	3	3	3	3	3	3	2	2	3	3
fS7AHxoCATyZqF4Wmv1qcLg	2021/04/27 14:11	2	22	3	32	6	3	1	1	1	2	0	0	1	0	3	3	3	3	2	4	3	3	3	3	3	3	4	3	3	4	2	2	3	4	5	3	5	5	3	3	2	3	5	3	3	2	3	3
fGhM29N%2FbqX6vUYhKIEoHZg	2021/04/27 11:28	2	44	5	11	3	8	2	2	1	3	0	1	0	0	2	2	2	3	2	2	2	5	4	4	4	4	4	4	4	4	2	4	5	4	3	4	3	4	3	3	4	4	2	4	3	3	4	4
f69tXf%2BPJD24kYvn5lit%2FdQ	2021/04/29 13:06	2	43	5	27	5	8	2	1	1	3	0	0	0	1	3	3	3	3	3	3	3	3	3	3	3	3	3	3	3	3	3	3	3	3	3	3	3	3	3	3	3	3	3	3	3	3	3	3
f5Zern5b23WMbkQYGI3%2F3vg	2021/04/27 12:52	1	39	4	23	4	4	2	2	1	2	0	0	1	0	3	3	3	3	2	4	4	3	2	3	4	2	1	2	2	1	4	4	4	4	4	4	4	4	4	3	4	4	3	4	4	4	3	3
fJ%2B5jjbNDWyjpRyWU6TNaxA	2021/04/27 20:03	2	52	6	7	2	3	1	2	1	3	0	0	1	0	3	3	3	3	3	3	3	3	3	3	3	2	1	1	2	3	4	4	4	4	4	4	4	4	4	4	4	4	4	4	4	4	4	4
[truncated: 54 more columns]
