# Supplementary material for: Enhancing online interaction through avatar-based dialogue systems utilizing the approaching movement
Source: PLoS One. 2025 Jul 18;20(7):e0327712. doi: 10.1371/journal.pone.0327712 (PMC12273998; doi:10.1371/journal.pone.0327712)
Supplement: S1 File — (ZIP) [file pone.0327712.s001.zip › Rawdata/8808000146_Rawdata.txt]

MID	DAY	SEX	AGE	GEN	PRE	ARE	JOB	MAR	CHI	q1	q2	q3c1	q3c2	q3c3	q3c4	q4s1	q4s2	q5s1	q5s2	q6s1	q6s2	q6s3	q6s4	q7s1	q7s2	q8s1	q8s2	q8s3	q8s4	q8s5	q8s6	q9s1	q9s2	q9s3	q9s4	q9s5	q9s6	q9s7	q9s8	q9s9	q9s10	q9s11	q9s12	q9s13	q9s14	q9s15	q9s16	q9s17	q9s18
f0%2Bko4AzHLZpjrx5NcU6wow	2021/04/27 12:05	2	52	6	27	5	5	2	1	1	2	1	0	0	0	3	3	3	3	2	3	4	4	3	3	3	3	2	2	2	2	3	2	3	3	3	4	3	3	3	3	2	2	3	4	3	3	4	3
fmFxntZZAcUqbiJzuMZavOQ	2021/04/27 18:18	2	36	4	13	3	3	2	1	1	1	1	0	0	0	2	3	3	3	3	3	3	3	4	4	3	3	2	3	4	4	3	3	4	3	3	3	3	3	3	3	3	3	3	3	3	3	3	3
feZKXDnfPuxAyID74Y9HO2g	2021/04/27 23:15	1	27	3	26	5	4	1	2	1	2	1	0	0	0	2	2	2	2	2	3	2	3	4	4	2	2	2	2	4	4	3	4	4	3	2	2	3	3	3	2	3	3	3	3	2	3	2	3
fv7qy6FUlK8eCFcrpwZrnyw	2021/04/27 12:58	1	54	6	12	3	3	2	2	1	2	0	1	0	0	4	2	2	5	3	2	2	3	2	4	2	4	4	4	2	3	2	3	3	2	2	3	2	2	3	4	2	1	3	2	2	4	4	3
f9CwR60INmQXKUK9FtjXETw	2021/04/29 20:38	2	33	4	8	3	3	1	2	1	2	0	1	0	0	3	3	4	3	2	2	2	1	3	3	2	4	5	3	3	4	1	5	2	3	4	2	3	2	2	3	3	3	3	2	3	3	1	5
fMW%2FKmT6MoNvTG1wPYcCiig	2021/04/27 12:07	1	49	5	23	4	8	2	1	1	3	1	0	0	0	4	2	4	4	2	3	3	3	2	2	2	2	4	2	2	4	3	3	3	4	3	4	4	4	4	5	4	4	4	3	3	3	4	3
fyDswuh3sIOVKqCFNyU%2BWcA	2021/05/02 16:01	2	24	3	22	4	10	1	2	1	3	1	0	0	0	4	4	4	4	3	3	3	5	4	2	4	2	4	4	2	4	2	2	2	3	3	3	3	4	4	2	3	4	4	4	4	3	3	3
f2xHQoqMc49V4ojtHloX4sg	2021/04/28 00:17	2	53	6	30	5	8	2	1	2
f%2BawahIouhhu%2FI6FkLeVFDA	2021/04/27 12:09	1	56	6	14	3	3	2	1	1	4	0	0	1	0	3	3	3	3	3	3	3	3	3	3	3	3	3	3	3	3	3	3	2	4	3	4	3	3	3	3	3	3	3	3	4	4	3	4
fz%2FnATcFGN4uB3yakAAg%2FbA	2021/04/27 20:56	2	22	3	40	8	10	1	2	1	3	1	0	0	0	3	3	3	3	3	4	3	3	3	3	3	3	3	3	3	3	3	3	4	4	3	3	4	3	4	2	4	4	4	3	3	3	3	3
fzcbWQO%2F0YS3BLulx4pEt0A	2021/04/29 17:39	1	27	3	9	3	4	1	2	1	3	1	0	0	0	1	3	1	3	1	5	3	5	4	5	5	4	2	2	4	5	2	3	2	5	2	3	3	1	2	2	2	4	2	2	2	1	3	2
fYTRWgQDxj0G7neQTYlx6cA	2021/04/28 21:27	1	45	5	27	5	5	2	1	1	3	1	0	0	0	3	3	4	3	3	3	1	3	3	3	5	3	3	2	3	3	4	5	3	5	5	5	5	5	5	5	5	5	5	2	5	5	5	5
fXOksee41gpSUU3%2Ban8fLNw	2021/04/27 21:50	1	34	4	13	3	3	2	2	1	2	1	0	0	0	2	2	2	1	3	3	2	2	1	4	1	4	4	2	1	4	3	4	2	3	3	2	3	3	4	2	3	3	2	3	4	2	3	3
fBmQwyiWLPcJXhgfW94RljA	2021/04/27 12:04	1	22	3	28	5	7	1	2	1	2	1	0	0	0	3	4	2	4	3	1	3	2	4	2	3	2	3	2	3	4	3	5	4	3	4	2	4	5	4	3	3	3	5	3	4	3	2	3
fnxqxdp%2BRjQjMlLnsjnJj%2Fw	2021/04/27 12:25	1	27	3	4	2	4	2	1	1	4	1	0	0	0	4	4	3	4	2	2	4	3	4	4	4	3	3	4	3	3	2	3	3	4	3	3	3	4	3	3	4	3	3	4	3	3	4	4
f%2BPZjWFysJ8S0CUyrbbGmdw	2021/04/27 16:08	2	40	5	21	4	11	2	1	1	3	1	0	0	0	4	2	4	2	3	2	5	4	2	2	2	2	2	2	2	4	2	4	4	4	4	4	5	5	4	4	2	2	2	2	2	2	2	2
fJeJQzr2tS%2FXKWfXukH2GeQ	2021/04/27 12:25	2	46	5	23	4	8	2	1	1	1	0	0	0	1	4	4	4	3	2	4	4	3	4	4	2	3	4	2	2	3	4	3	3	4	4	3	4	4	3	3	4	3	3	4	4	3	5	3
f1jWNdMOX%2FYQyA9oB1Dw7MQ	2021/04/30 10:22	1	47	5	13	3	4	2	2	1	3	1	0	0	0	3	3	2	3	2	3	3	4	4	4	4	4	3	3	4	4	3	3	3	3	3	3	3	3	3	3	3	3	3	3	3	3	3	3
fjGTiI29UMMX7hGvdm8Iy2g	2021/04/27 15:51	2	52	6	13	3	9	2	1	1	3	1	0	0	0	3	3	3	3	2	4	2	5	4	4	3	2	2	2	4	4	3	3	2	2	2	2	2	2	2	2	2	2	2	2	2	2	2	2
fB6bmnBkh8WUEDD707wRnXw	2021/04/28 05:17	2	48	5	14	3	8	2	2	1	2	1	0	0	0	3	3	3	3	2	2	2	4	3	3	3	3	3	3	3	3	2	2	3	3	2	2	3	3	3	2	3	3	2	3	2	2	2	3
fLl%2BpukdP8Ii336AMaStJdQ	2021/04/27 12:09	2	56	6	29	5	8	2	2	1	2	1	0	0	0	3	3	3	3	3	3	3	3	3	3	2	2	2	2	2	2	3	3	3	3	3	3	3	3	3	3	3	3	3	3	3	3	3	3
fLwWDet4c6%2FPrEXerU7%2FrHw	2021/04/27 14:31	2	43	5	41	8	9	1	2	1	3	1	0	0	0	3	3	3	3	3	4	3	4	4	4	4	2	2	2	2	3	4	4	4	4	5	4	4	4	4	5	4	4	4	4	4	4	4	4
[truncated: 54 more columns]
