# Supplementary material for: Enhancing online interaction through avatar-based dialogue systems utilizing the approaching movement
Source: PLoS One. 2025 Jul 18;20(7):e0327712. doi: 10.1371/journal.pone.0327712 (PMC12273998; doi:10.1371/journal.pone.0327712)
Supplement: S1 File — (ZIP) [file pone.0327712.s001.zip › Rawdata/8808000147_Rawdata.txt]

MID	DAY	SEX	AGE	GEN	PRE	ARE	JOB	MAR	CHI	q1	q2	q3c1	q3c2	q3c3	q3c4	q4s1	q4s2	q5s1	q5s2	q6s1	q6s2	q6s3	q6s4	q7s1	q7s2	q8s1	q8s2	q8s3	q8s4	q8s5	q8s6	q9s1	q9s2	q9s3	q9s4	q9s5	q9s6	q9s7	q9s8	q9s9	q9s10	q9s11	q9s12	q9s13	q9s14	q9s15	q9s16	q9s17	q9s18
fto0rMMpEIO9eIWf5XB3z%2Bw	2021/04/27 13:25	1	52	6	13	3	7	1	2	1	3	0	1	0	0	2	3	2	4	2	3	2	5	4	4	4	4	2	4	4	5	2	3	2	2	2	3	2	2	3	2	3	3	2	3	2	2	2	3
fdnpGuef1OEUsApev%2FL7pzw	2021/04/27 14:03	1	57	6	4	2	7	2	1	1	3	1	1	1	0	3	3	3	3	3	3	3	3	3	3	3	3	3	3	3	3	3	3	3	3	3	3	3	3	3	3	3	3	3	3	3	3	3	3
faGomboncMa4T9ag1Vjw5cg	2021/04/27 17:39	1	30	4	20	4	9	1	2	1	3	1	0	0	0	3	3	3	3	3	3	3	3	3	3	3	3	3	3	3	3	3	3	3	3	3	3	3	3	3	3	3	3	3	3	3	3	3	3
fKVuL7%2FwKqJLtkdJMmzcvTQ	2021/04/27 23:43	1	44	5	28	5	6	1	2	1	2	0	1	0	0	3	3	3	3	3	3	3	3	3	3	3	3	3	3	3	3	3	3	3	3	3	3	3	3	3	3	3	3	3	3	3	3	3	3
fajPdlPs7k7rAaP179jwMRg	2021/04/30 16:58	2	49	5	14	3	9	2	1	1	3	1	0	0	0	4	2	2	2	2	2	3	4	2	4	4	4	2	2	4	4	3	3	2	3	2	3	2	3	3	2	4	3	2	2	2	2	2	2
fyKrnuFosv5ldY26kJfiuqw	2021/04/28 02:25	1	50	6	14	3	4	2	1	1	2	1	1	0	0	2	3	2	3	2	2	3	3	3	3	4	3	2	2	4	4	3	3	2	3	4	3	3	3	2	4	3	3	3	2	4	2	2	3
f1TFuBr2gHNcGwAulYy5Bsg	2021/04/27 14:08	2	48	5	12	3	9	2	1	1	3	1	1	0	0	2	2	3	3	3	3	4	3	3	3	4	3	2	3	3	3	3	3	3	3	2	3	3	3	3	3	3	3	3	3	3	3	3	3
f103YxN1U0RIUz2h5qlJ1YQ	2021/04/27 13:14	1	39	4	13	3	5	1	2	1	3	1	1	0	0	2	4	2	2	3	3	2	1	2	2	2	1	1	1	2	1	3	3	2	2	2	2	3	3	2	1	1	1	2	1	2	2	2	2
fm1UTX%2BqP01zCP0JfHeZVJw	2021/04/28 00:07	2	34	4	13	3	3	2	2	1	4	1	1	0	0	2	3	2	3	2	1	3	3	4	2	3	3	1	1	4	2	2	2	2	4	2	2	2	3	2	2	3	3	3	4	3	4	2	3
fctqBgqlNQ0sONxvPPsofdg	2021/05/03 06:11	1	31	4	11	3	3	2	1	2
fHhp87ZxET2M2rfLM6sboPg	2021/04/27 13:00	1	52	6	27	5	6	2	2	1	3	1	0	0	0	4	4	4	4	2	3	3	3	2	2	4	2	2	2	4	4	2	3	3	3	2	3	3	3	3	3	3	3	3	3	3	3	3	3
f9tP3VvIOEMgCKjGYc%2FGd4w	2021/04/27 15:03	2	47	5	13	3	3	1	2	1	3	1	1	0	0	4	3	3	3	3	3	3	3	3	3	3	3	3	3	3	3	2	3	2	3	4	3	2	4	1	2	2	2	3	2	3	1	2	3
fVzhSuYTY2FwV8m2IfXystA	2021/04/27 15:15	2	26	3	36	7	10	1	2	1	1	1	0	0	0	3	2	4	2	1	2	2	2	4	5	2	4	2	5	2	2	1	1	1	2	1	1	1	1	1	1	2	1	1	2	1	2	1	1
fY0jGNvSAG2GECQqogXf0Rw	2021/04/27 13:14	1	37	4	27	5	5	2	1	1	2	1	1	0	0	4	2	2	4	4	2	3	4	4	4	4	4	2	2	4	4	2	1	1	1	1	1	2	1	2	1	1	2	1	1	1	1	1	1
fa7ZKjXMBRT2FFs6XPvKnbg	2021/04/27 18:26	1	23	3	22	4	4	1	2	1	3	1	1	0	0	2	3	3	3	3	3	2	2	3	2	2	3	3	2	4	2	2	2	3	3	3	2	3	3	1	2	2	2	2	2	2	2	3	3
fGwgtk4oQYbN5oaQ9UhsEFg	2021/04/28 14:38	1	40	5	22	4	4	2	1	1	4	1	1	0	0	2	2	3	3	2	4	2	3	2	3	3	3	2	4	2	2	3	2	2	2	3	2	3	3	3	3	3	3	3	2	3	3	3	3
fuE8Lou%2BTTOwXmanSudVOEw	2021/04/27 21:04	2	44	5	28	5	5	2	2	1	3	1	0	0	0	3	3	3	3	2	2	2	5	4	2	5	4	5	5	4	5	2	2	3	3	3	3	3	3	3	3	2	3	2	2	2	2	1	2
fe56%2FD6t6tZODysK89VLeVA	2021/04/28 18:43	1	24	3	14	3	1	2	1	1	6	0	1	0	0	3	3	3	3	2	3	3	3	3	2	3	2	3	3	3	3	2	3	3	3	3	3	3	3	4	3	3	3	3	3	3	3	3	3
fcpX9n3ZW1L%2BBiO6t8s1yNQ	2021/04/28 01:55	2	30	4	40	8	11	1	2	1	2	0	1	0	0	5	5	1	5	2	2	1	3	1	1	1	1	1	1	1	1	2	1	1	3	2	1	4	3	2	5	4	3	3	5	4	4	3	3
fGW9oa915bR4EMtVildzLxw	2021/04/28 18:44	1	27	3	47	8	9	1	2	1	4	0	0	0	1	2	3	3	3	2	2	5	3	2	2	1	1	3	4	3	3	2	3	5	4	5	5	5	2	5	4	3	2	5	2	3	4	3	3
f8f67XnulMiVtYa56ob%2FUzA	2021/04/28 19:07	2	50	6	13	3	9	2	1	1	3	1	1	0	0	4	2	4	2	2	2	2	2	4	4	4	2	4	2	2	4	4	3	2	2	4	2	4	3	4	3	2	2	2	4	3	3	2	3
fmE7st8CPaziv7OoXlnvWZg	2021/04/30 00:54	2	34	4	28	5	3	2	1	1	3	1	1	0	0	3	3	3	3	3	3	3	3	3	3	3	3	3	3	3	3	3	3	3	3	3	3	3	3	3	3	3	3	3	3	3	3	3	3
f8B1DsLwk7WIKpwFKVUORfw	2021/04/29 02:42	2	58	6	13	3	9	1	2	1	4	1	1	0	0	3	3	3	3	3	3	2	3	3	3	5	2	3	2	4	4	2	3	3	2	2	3	3	3	3	2	3	3	3	3	3	3	2	3
[truncated: 54 more columns]
