# Supplementary material for: Enhancing online interaction through avatar-based dialogue systems utilizing the approaching movement
Source: PLoS One. 2025 Jul 18;20(7):e0327712. doi: 10.1371/journal.pone.0327712 (PMC12273998; doi:10.1371/journal.pone.0327712)
Supplement: S1 File — (ZIP) [file pone.0327712.s001.zip › Rawdata/8808000148_Rawdata.txt]

MID	DAY	SEX	AGE	GEN	PRE	ARE	JOB	MAR	CHI	q1	q2	q3c1	q3c2	q3c3	q3c4	q4s1	q4s2	q5s1	q5s2	q6s1	q6s2	q6s3	q6s4	q7s1	q7s2	q8s1	q8s2	q8s3	q8s4	q8s5	q8s6	q9s1	q9s2	q9s3	q9s4	q9s5	q9s6	q9s7	q9s8	q9s9	q9s10	q9s11	q9s12	q9s13	q9s14	q9s15	q9s16	q9s17	q9s18
fOBiTopqIQis2zvMknijYdg	2021/04/27 14:47	2	40	5	10	3	9	2	1	2
fOQpiq%2BafN2L%2FAEdnu4oPkw	2021/05/03 12:14	1	56	6	21	4	3	2	1	1	2	0	0	0	1	3	3	3	3	3	3	3	3	3	3	4	3	4	4	4	4	3	3	3	3	3	3	3	3	3	3	3	3	3	3	3	3	3	4
fdaBcVZ3jUa9CbHYweCA1Zg	2021/04/29 16:15	1	49	5	1	1	5	2	1	1	3	1	0	1	0	4	4	5	2	3	3	2	3	2	4	4	4	2	4	4	4	3	3	3	3	4	4	3	3	3	3	4	3	4	3	4	3	3	3
fNh8y2QaJgvdAybAKwVs41A	2021/04/27 14:04	1	28	3	4	2	5	2	1	1	2	1	0	0	0	2	5	2	4	4	2	1	3	4	4	4	2	2	2	4	4	2	2	2	4	3	3	2	3	1	1	2	2	2	2	2	1	2	2
fheAooDbVAFGhKKyx7%2BNu4g	2021/04/27 17:09	2	25	3	42	8	11	1	2	1	3	1	0	1	0	3	3	3	3	3	3	3	3	2	3	2	2	2	2	2	2	4	4	5	4	5	5	3	4	4	5	4	4	2	3	5	2	3	4
f2PvKNqhYzUBBUUD%2B%2BgIhKg	2021/04/27 14:16	1	57	6	11	3	3	2	1	1	2	1	0	1	0	3	4	2	2	3	2	2	5	2	4	4	2	2	2	4	4	3	2	2	2	2	2	3	3	2	2	3	2	3	2	2	3	2	2
fq2SRwAnbyjpfm4sAN933qg	2021/04/27 14:18	2	41	5	27	5	4	2	2	1	4	1	0	1	0	3	3	3	3	3	3	4	3	3	3	3	3	3	3	3	2	3	3	2	2	2	2	3	2	2	3	2	2	2	3	2	2	2	2
fzcbWQO%2F0YS00mmqm5B4QDA	2021/04/27 23:00	2	54	6	10	3	5	2	1	1	6	0	0	1	0	3	3	4	2	2	3	2	4	4	4	3	4	4	2	4	4	1	2	1	2	4	3	4	2	1	4	2	2	4	2	4	1	2	2
f%2FBBT2ixAnZXNqfSe%2B5bfpw	2021/04/28 05:33	1	53	6	27	5	3	2	1	2
fwEZfBKlyBnQ72lBQv0i1BQ	2021/04/28 05:55	2	52	6	40	8	9	2	1	1	10
f4rxX4JPVZjXe8o5D3ftexg	2021/04/27 21:49	2	24	3	43	8	7	1	2	1	3	1	0	1	0	3	3	3	3	4	4	3	2	3	3	2	1	1	1	1	1	4	3	3	3	4	3	1	3	3	5	2	2	5	1	5	3	2	2
fRZJVgKtcXNIVpBgN%2FAy2HA	2021/04/27 13:59	1	36	4	13	3	3	2	2	2
fuwZqbTRbwy8vPNVKCxkj7w	2021/04/28 11:13	2	28	3	25	5	8	2	1	2
fiJuZGeyTt6mfP5GapxgFhQ	2021/04/27 18:35	1	21	3	21	4	10	1	2	1	2	1	0	0	0	3	3	3	3	2	2	4	5	2	4	5	2	2	3	4	4	2	2	2	1	2	1	4	2	2	2	3	2	1	2	2	1	3	3
fEXzc0fbFTgRSCpq%2FtbudMg	2021/04/27 19:38	2	26	3	21	4	5	1	2	2
fqY3E3DMjE8%2B6fz59QJ6NtA	2021/05/04 08:07	1	36	4	23	4	6	2	1	2
fdP8MYK6ZQCN9QbQhN9WyvA	2021/04/27 14:04	1	26	3	34	6	9	1	2	1	3	1	0	0	0	4	4	2	4	3	3	3	3	4	2	4	4	2	4	5	4	3	3	3	3	2	3	4	3	3	3	3	3	3	3	3	3	3	3
fqU15qJQI%2FYS1c%2BWAHTpodA	2021/05/02 06:44	2	38	4	40	8	9	2	1	1	3	0	0	1	0	4	2	4	2	3	3	4	3	2	2	3	3	3	3	4	3	2	3	3	3	4	4	4	4	4	3	3	4	4	3	3	3	3	3
fN9kjNDOLhAUP9xTWMNu2FQ	2021/04/29 17:10	2	40	5	38	7	8	2	1	2
f0wqNGFs%2BcPZbYPAs0ghAhA	2021/04/28 09:12	1	21	3	21	4	10	1	2	1	2	0	1	0	0	4	2	3	2	3	3	3	4	4	3	2	2	4	4	2	4	4	5	3	3	3	4	3	3	3	3	4	2	4	4	3	3	3	4
fJpdNrFRU%2FJzg%2BWQs%2FMo%2Feg	2021/04/29 10:48	2	54	6	13	3	3	1	2	1	3	1	0	1	0	3	3	3	3	3	3	3	3	3	3	4	3	2	2	2	4	3	4	4	3	3	3	3	3	4	2	3	3	3	4	3	3	2	3
fjxSX4ihnp6X9TA%2B2OoKvHg	2021/04/27 21:28	1	35	4	43	8	9	1	2	1	3	1	0	0	0	2	3	2	3	3	3	3	3	3	3	3	3	3	2	3	3	3	3	3	3	3	3	3	3	4	3	3	3	3	3	3	3	3	3
fx7YFFXLGNPO1iXu%2BaKtuJQ	2021/04/27 13:48	1	34	4	11	3	4	2	2	1	2	0	1	0	0	4	4	2	2	2	3	4	3	4	4	2	2	4	4	2	2	2	1	3	3	3	4	4	4	4	4	3	4	4	4	5	4	4	3
fGbru5RzXX0F32YQCWSLsNQ	2021/04/27 18:34	2	45	5	27	5	3	2	2	1	3	0	1	0	0	4	5	2	5	3	3	3	3	2	2	3	2	2	4	4	5	4	2	3	4	5	4	4	3	4	4	4	3	4	3	3	3	2	3
f%2FZjE7dTfBvr6tT7LSTOZaQ	2021/04/27 20:47	2	36	4	33	6	9	1	2	1	4	1	0	1	0	3	3	3	3	5	5	5	3	3	3	3	3	3	3	3	3	4	3	3	4	5	4	3	3	3	4	3	3	2	3	3	2	3	3
fzrVhMTLahDZjjqL3L9a2QQ	2021/04/27 18:24	1	49	5	27	5	7	1	2	1	4	1	0	1	0	3	3	3	3	3	3	3	3	3	3	3	3	2	2	3	3	3	3	3	3	3	3	3	3	3	3	3	3	3	3	3	3	3	3
fEyOuyKFbFdB%2B6zGnPy%2FrHQ	2021/04/30 16:01	1	51	6	12	3	3	2	1	1	3	1	0	0	0	4	2	4	3	2	3	2	3	4	3	3	4	4	3	3	3	2	2	3	3	3	3	3	2	4	3	3	3	2	3	3	4	3	2
[truncated: 54 more columns]
