# Supplementary material for: Enhancing online interaction through avatar-based dialogue systems utilizing the approaching movement
Source: PLoS One. 2025 Jul 18;20(7):e0327712. doi: 10.1371/journal.pone.0327712 (PMC12273998; doi:10.1371/journal.pone.0327712)
Supplement: S1 File — (ZIP) [file pone.0327712.s001.zip › Rawdata/8808000149_Rawdata.txt]

MID	DAY	SEX	AGE	GEN	PRE	ARE	JOB	MAR	CHI	q1	q2	q3c1	q3c2	q3c3	q3c4	q4s1	q4s2	q5s1	q5s2	q6s1	q6s2	q6s3	q6s4	q7s1	q7s2	q8s1	q8s2	q8s3	q8s4	q8s5	q8s6	q9s1	q9s2	q9s3	q9s4	q9s5	q9s6	q9s7	q9s8	q9s9	q9s10	q9s11	q9s12	q9s13	q9s14	q9s15	q9s16	q9s17	q9s18
fGbCzCSuDQnLTXKLzNlPEYg	2021/04/29 08:04	1	43	5	23	4	5	1	2	1	3	0	1	0	0	3	3	3	3	2	3	3	3	3	3	3	3	3	3	3	3	2	3	3	3	3	3	3	3	3	3	3	3	3	3	3	3	3	3
fcjFuRp4mIkQiHOhv0D%2Fk2w	2021/04/28 09:08	1	59	6	35	6	5	2	2	2
fgzq1u%2BATOKBLwaVX6qhjCg	2021/04/27 17:17	1	54	6	13	3	4	2	1	1	4	1	1	0	0	4	4	4	2	3	2	3	4	4	3	2	2	2	2	4	3	2	3	2	2	2	3	3	2	3	2	3	3	2	3	3	2	2	2
f60WyJ6bJ2Y%2ByrFQkgi1y1g	2021/04/27 19:21	2	22	3	23	4	10	1	2	1	2	1	1	0	0	4	4	2	3	2	1	1	3	2	4	4	4	3	4	2	4	2	2	2	1	2	2	1	1	1	3	3	2	4	3	2	1	1	1
f0N4W8iR1fWIcMbD%2B01rI1w	2021/04/27 15:16	2	22	3	13	3	10	1	2	1	3	1	1	0	0	3	3	3	3	2	2	2	4	2	2	3	2	2	2	2	2	3	3	3	3	3	3	3	3	3	3	3	3	3	3	3	3	3	3
fr6prdyd6OWFVFYXbhldf%2FQ	2021/04/29 10:32	2	42	5	27	5	9	2	1	1	3	1	1	0	0	3	3	3	3	4	2	3	3	2	3	1	2	1	1	2	3	3	3	3	3	2	3	3	3	3	3	4	4	5	5	2	3	3	3
fyyAwPWkbnPDULsrma%2Faqmg	2021/05/02 14:38	1	22	3	27	5	10	1	2	1	3	1	1	0	0	1	5	4	4	3	3	3	3	4	2	4	3	3	3	3	4	3	3	3	2	3	3	3	3	2	3	3	3	3	2	3	3	4	2
fTcGwY06vde3sjE3aZhzbXg	2021/04/27 21:20	2	26	3	12	3	10	1	2	1	3	1	1	0	0	4	3	2	3	3	2	3	4	4	4	4	4	4	2	5	5	2	2	1	1	2	3	4	3	2	2	3	3	2	2	2	1	2	2
fPKmFGksYfI9EQL3njdsHYA	2021/05/03 22:56	2	43	5	19	4	9	2	2	1	3	0	1	0	0	3	4	2	4	2	3	4	3	4	3	2	2	3	2	4	4	5	5	5	5	5	5	5	4	5	5	4	5	4	4	5	2	5	5
fivskTW7Sxsq6Rh0t96iLhA	2021/04/27 22:21	2	59	6	13	3	3	2	1	2
f3cdfAsWxHSMie22RhRbGAQ	2021/04/28 22:11	1	28	3	14	3	5	1	2	1	1	0	0	0	1	2	2	2	2	3	3	3	3	4	4	4	4	4	4	4	4	3	3	3	3	3	3	3	3	3	3	3	3	3	3	3	3	2	3
f98DVivpTikwb0DcODeeKYA	2021/04/27 17:44	1	26	3	11	3	3	2	1	1	3	0	1	0	0	3	3	3	3	2	2	2	2	3	3	3	3	3	3	3	3	3	2	3	3	2	2	4	3	3	2	2	3	3	3	4	3	2	2
f1GWSiwSF5cZwZHd9S36EDg	2021/04/27 18:48	1	40	5	39	7	8	1	2	1	3	1	1	0	0	3	3	3	3	3	1	3	3	3	3	5	3	3	3	3	3	3	2	3	2	3	3	3	3	3	1	4	3	3	3	3	2	3	3
fQ29ttAG86rcNR%2B6JBjza0Q	2021/04/27 14:28	2	48	5	38	7	6	1	1	1	10
f4yM08srvyQQhB1luQLDioQ	2021/04/29 00:40	2	47	5	1	1	5	1	2	1	3	1	1	0	0	2	4	3	2	2	3	2	3	4	4	2	2	2	4	4	4	3	3	3	2	2	2	3	4	4	3	3	3	4	3	3	3	3	3
fC7JPe0xmYjwBWQVtELElxw	2021/04/27 17:32	2	30	4	11	3	9	1	2	1	10
fU1IxZ5IeEgkQEqWKiMzQSA	2021/04/27 15:52	2	30	4	8	3	6	1	2	1	2	0	1	0	0	3	3	3	3	3	3	3	3	2	3	3	3	2	2	3	3	3	4	4	4	3	4	4	4	3	3	4	4	4	4	3	3	4	4
fPhLTSOKwStdGbOTmqkhzWw	2021/04/27 15:29	1	35	4	15	4	5	1	2	1	4	1	1	0	0	3	3	3	3	3	3	3	3	3	3	3	3	3	3	3	3	3	3	3	3	3	3	3	3	3	3	3	3	3	3	3	3	3	3
fI%2BwUtcdqW1m5L963XHqmzQ	2021/04/27 23:18	1	34	4	23	4	5	2	1	1	2	1	1	0	0	3	3	3	3	3	3	3	3	3	3	3	3	3	3	3	3	3	2	4	3	3	3	3	3	3	3	3	2	4	2	4	3	3	2
f%2F6REqgWDL99cCz85Gr3BZw	2021/04/27 15:09	1	33	4	23	4	3	1	2	1	3	1	1	0	0	2	2	3	3	4	2	2	4	2	4	2	4	1	2	4	2	2	3	3	2	2	2	3	3	3	2	2	4	2	2	2	3	2	2
fmE7st8CPazgmyL0gLYI3BA	2021/04/27 14:31	1	45	5	32	6	6	2	1	1	3	1	1	0	0	3	3	3	3	3	3	3	3	3	3	3	3	3	3	3	3	3	3	3	3	3	3	3	3	3	3	3	3	3	3	3	3	3	3
f9omGLlNoS9dby9nm49D04A	2021/04/27 18:11	1	54	6	13	3	3	2	1	1	3	1	1	0	0	1	3	1	3	3	3	3	5	4	3	5	3	1	1	5	5	2	2	2	2	2	2	2	2	2	2	2	2	2	2	2	2	2	2
fdBf6KPzLWTqm%2FwgX3XjOfg	2021/04/27 16:35	2	38	4	13	3	7	1	2	1	3	1	1	1	0	3	3	2	2	2	4	3	3	4	1	5	4	2	4	4	2	3	2	3	3	2	1	3	2	2	2	3	2	2	3	2	2	3	3
[truncated: 54 more columns]
