# Supplementary material for: Enhancing online interaction through avatar-based dialogue systems utilizing the approaching movement
Source: PLoS One. 2025 Jul 18;20(7):e0327712. doi: 10.1371/journal.pone.0327712 (PMC12273998; doi:10.1371/journal.pone.0327712)
Supplement: S1 File — (ZIP) [file pone.0327712.s001.zip › Rawdata/8808000151_Rawdata.txt]

MID	DAY	SEX	AGE	GEN	PRE	ARE	JOB	MAR	CHI	q1	q2	q3c1	q3c2	q3c3	q3c4	q4s1	q4s2	q5s1	q5s2	q6s1	q6s2	q6s3	q6s4	q7s1	q7s2	q8s1	q8s2	q8s3	q8s4	q8s5	q8s6	q9s1	q9s2	q9s3	q9s4	q9s5	q9s6	q9s7	q9s8	q9s9	q9s10	q9s11	q9s12	q9s13	q9s14	q9s15	q9s16	q9s17	q9s18
fNkOYr%2FND%2B6jqJ%2BHhs2OMWQ	2021/04/27 15:06	1	59	6	8	3	6	2	1	1	2	0	1	0	0	3	3	3	3	2	4	3	3	3	3	4	2	2	4	3	4	3	3	3	3	2	3	3	3	3	3	3	3	3	3	3	3	3	3
fbaq%2FEDpgsz5Y%2BSShJhkwCQ	2021/04/27 16:03	1	23	3	14	3	10	1	2	1	4	0	1	0	0	2	3	2	3	1	3	2	5	5	5	4	5	2	2	5	5	2	1	2	1	3	2	2	2	2	2	2	2	1	2	2	2	2	2
fX6s9LkWYTx7MhKOehzcvww	2021/04/27 15:12	1	39	4	38	7	5	1	2	1	2	0	0	0	1	4	2	4	4	1	4	2	3	2	4	2	2	4	4	4	3	2	2	3	4	2	2	3	4	2	3	3	3	2	2	3	4	1	2
fbwLjFaCTssDf2LmdUK4FAA	2021/05/02 02:20	2	40	5	22	4	8	2	1	1	6	0	1	0	0	2	3	2	3	2	3	1	5	4	3	3	4	2	2	3	4	2	3	3	3	3	3	3	3	3	2	3	3	2	3	2	3	3	2
fVFQujBdAo6vwBlhsHouzSg	2021/04/30 22:01	1	40	5	12	3	4	2	1	1	3	0	1	0	0	4	3	4	3	1	5	2	4	4	2	4	4	2	2	4	4	2	2	3	3	2	4	3	4	4	4	4	3	3	4	3	4	4	4
f98DVivpTikx4tTmuw7Uo8g	2021/05/01 13:21	1	45	5	3	2	5	2	1	1	3	0	1	0	0	2	4	2	4	1	2	1	4	4	4	4	4	2	2	4	4	2	3	2	2	1	2	3	3	2	2	2	2	2	2	1	2	3	2
fCQYK0eYID5ZKuyfHBC61%2BA	2021/05/01 17:17	1	43	5	35	6	5	2	1	1	4	0	1	0	0	2	4	2	4	1	3	2	4	5	3	4	4	4	3	5	3	2	4	3	3	2	3	3	4	3	2	3	3	2	4	2	3	3	3
fhedzZmayUHCh%2B5f2S%2BZlow	2021/04/29 11:41	2	29	3	14	3	5	1	2	1	9
fhqswqDnD7%2BDZJfkJ2W3Uig	2021/04/27 23:44	2	29	3	13	3	4	1	2	1	2	0	1	0	0	5	5	2	4	2	3	2	4	4	4	2	4	4	4	2	2	1	5	4	3	4	3	4	2	4	5	4	2	5	2	3	1	2	1
f7GE27JH6X001xc5rGYsnbg	2021/04/27 15:01	2	39	4	12	3	5	1	2	1	4	0	1	0	0	3	3	3	3	5	5	5	5	3	3	3	3	3	3	3	3	2	4	3	4	3	3	3	4	2	2	1	3	2	2	3	1	1	1
f5iUx0EgrFeifxkNePwePIw	2021/04/27 17:24	1	23	3	6	2	10	1	2	2
fGkVK%2FRtX2bLJye7MObl8lA	2021/04/29 08:06	2	54	6	13	3	8	2	1	2
fJz7iEEf5ikOEWFMMjPKk3Q	2021/04/28 12:15	2	22	3	13	3	9	2	2	1	3	0	1	0	0	2	4	2	3	2	3	2	4	4	3	5	4	3	4	4	4	2	2	1	3	2	2	2	3	2	1	3	1	2	2	1	2	3	1
fYEpby6vBQDhkJ7KtsPDO1A	2021/04/27 17:46	2	27	3	28	5	4	2	2	1	1	1	0	0	0	1	1	1	1	1	1	1	1	1	1	1	1	2	1	1	1	1	1	1	1	1	1	1	1	1	1	1	1	1	1	1	1	1	1
fgzjWwW%2BFmXNWWSJ%2FaomtTQ	2021/04/27 15:28	2	47	5	12	3	11	1	2	1	3	0	1	0	0	3	3	3	3	5	5	2	5	4	4	3	3	3	3	3	3	3	3	3	3	3	3	3	3	3	1	3	3	3	3	1	3	3	1
fGHqeSj%2FN5Ha5UUBT7iSnLg	2021/04/27 19:38	2	35	4	34	6	5	1	2	1	3	0	1	0	0	4	2	4	2	2	3	4	4	4	3	3	4	3	2	3	5	3	2	3	2	2	2	1	2	2	2	2	3	2	2	2	3	3	2
fDyC4a6nM5KUcCfRBOZp5iw	2021/04/27 15:44	1	32	4	23	4	5	1	2	1	1	0	1	0	0	4	3	3	3	2	3	1	4	4	3	3	3	2	1	5	5	5	5	5	5	5	5	5	5	3	5	4	4	4	4	5	3	4	5
fXLbz9RwJDSh7RcOhCxoobg	2021/04/27 21:50	1	56	6	38	7	4	2	1	1	3	0	1	0	0	2	4	2	4	2	4	2	4	4	4	4	2	2	2	4	2	2	2	3	3	3	3	3	3	2	3	3	3	4	3	4	4	4	4
fqdk72N0pKzWpCK%2BzyxAHBA	2021/04/27 17:42	2	33	4	40	8	3	2	1	1	3	0	1	0	0	4	3	4	3	2	3	2	5	4	3	5	4	3	5	5	5	2	3	3	3	2	2	2	2	2	2	3	2	2	2	2	4	3	3
f1dkYarEl%2FMeC8zALU6rbaw	2021/04/27 18:21	2	44	5	11	3	11	1	1	1	7	0	1	0	0	3	3	3	3	5	5	5	1	1	1	1	1	2	2	2	2	3	3	3	3	3	3	3	3	3	3	3	3	3	4	4	3	3	3
ft%2Fmv1QRQTujfTdM4Myqlow	2021/04/29 08:07	1	34	4	12	3	5	1	2	1	3	0	1	0	0	3	3	3	3	1	1	5	2	3	3	3	3	3	3	3	3	3	3	3	3	3	3	3	3	3	3	3	3	3	3	3	3	3	3
fAtlzgqBTva4l8VqeASqK8w	2021/04/30 20:24	2	54	6	46	8	8	2	2	1	3	0	1	0	0	4	3	4	3	2	3	3	4	4	2	4	3	3	2	4	4	2	2	3	3	2	2	3	2	2	2	3	2	2	3	2	3	3	2
f5JQeLh9CNsN01P5i4NyI0w	2021/04/27 15:43	2	48	5	26	5	8	2	2	1	3	0	1	0	0	2	4	2	4	2	4	3	4	4	4	4	4	3	4	4	4	2	3	3	3	2	3	3	3	3	2	3	3	2	3	2	2	3	3
fFLd%2BzXIq1%2FQFnwIG3FCZ0Q	2021/04/27 20:45	2	54	6	13	3	7	1	2	1	4	0	1	0	0	4	3	3	3	1	2	3	5	2	3	4	3	1	1	3	3	2	3	3	3	2	3	3	3	2	2	3	3	3	3	3	3	3	3
fFt2A5gQlL25YRQZzEpAivg	2021/04/27 16:21	1	49	5	13	3	3	1	2	1	3	0	1	0	0	3	3	2	3	2	3	3	4	4	3	1	3	1	1	4	4	2	3	3	3	2	3	3	3	3	2	3	3	3	3	2	3	3	3
[truncated: 54 more columns]
