# Supplementary material for: Enhancing online interaction through avatar-based dialogue systems utilizing the approaching movement
Source: PLoS One. 2025 Jul 18;20(7):e0327712. doi: 10.1371/journal.pone.0327712 (PMC12273998; doi:10.1371/journal.pone.0327712)
Supplement: S1 File — (ZIP) [file pone.0327712.s001.zip › Rawdata/8808000152_Rawdata.txt]

MID	DAY	SEX	AGE	GEN	PRE	ARE	JOB	MAR	CHI	q1	q2	q3c1	q3c2	q3c3	q3c4	q4s1	q4s2	q5s1	q5s2	q6s1	q6s2	q6s3	q6s4	q7s1	q7s2	q8s1	q8s2	q8s3	q8s4	q8s5	q8s6	q9s1	q9s2	q9s3	q9s4	q9s5	q9s6	q9s7	q9s8	q9s9	q9s10	q9s11	q9s12	q9s13	q9s14	q9s15	q9s16	q9s17	q9s18
fCuxOeF5evL3UoCXdrRYL7w	2021/04/28 23:41	2	31	4	1	1	6	1	2	1	3	0	1	0	0	2	3	1	3	1	3	4	4	4	3	3	2	2	3	4	3	2	2	3	3	3	3	4	3	4	2	3	3	4	3	3	3	4	3
f8HfLS%2F1lzZFMOCCL9XzftA	2021/04/27 16:09	1	46	5	25	5	7	1	1	1	3	0	1	0	0	2	3	2	3	2	2	2	5	5	3	4	3	3	3	4	4	2	2	3	2	3	3	3	3	3	2	3	3	3	3	2	3	2	2
f6N8ZBQ93Yd%2BLPaV11hpZMQ	2021/04/28 05:35	2	29	3	27	5	3	2	1	1	7	0	1	0	0	5	1	5	1	2	4	2	4	5	5	4	5	2	1	5	4	2	2	2	2	2	2	2	2	2	4	3	2	2	2	2	2	4	2
fLd8sq3HJ3UxjoQg2RxvI9g	2021/04/28 11:45	2	32	4	13	3	10	2	1	1	3	0	1	0	0	4	2	4	4	3	3	3	3	2	2	3	3	3	3	3	3	3	3	5	5	3	3	3	3	3	2	2	3	3	3	3	2	2	3
ftkOL1ftEc6U1XPVIRcnCyw	2021/04/28 15:40	1	39	4	14	3	4	2	1	1	3	0	1	0	0	4	3	3	3	4	3	4	3	3	3	2	3	3	2	2	2	3	5	5	5	5	4	5	5	5	5	5	5	4	3	5	4	4	4
fL89x85yU1fwzvr72JCtTOw	2021/04/27 23:26	1	31	4	14	3	4	2	1	1	6	0	1	0	0	2	3	2	3	1	1	2	5	4	4	4	5	1	1	5	5	2	2	2	2	2	2	3	3	2	2	2	2	2	2	2	2	2	3
fz54g%2F491cJ%2FKjHol8aDsVQ	2021/05/04 06:21	2	26	3	1	1	3	1	2	1	2	0	0	1	0	2	4	2	4	2	3	2	4	4	4	2	4	2	2	2	4	4	4	2	4	4	3	4	4	3	4	4	3	4	4	4	3	3	4
fYt%2BThMzIrUHZcaU04xwh4Q	2021/04/27 20:11	1	45	5	13	3	4	2	1	1	1	0	1	0	0	2	2	4	2	3	3	2	3	2	4	4	4	4	2	2	4	3	2	3	2	3	3	2	2	3	2	3	2	2	3	2	2	3	4
fE2jI1wB87uJ3WBuFxD92rw	2021/05/03 20:32	2	29	3	36	7	10	1	2	1	4	0	1	0	0	4	3	3	3	2	2	4	5	4	3	4	4	2	2	5	5	3	2	2	2	2	2	3	2	2	2	2	3	2	2	2	2	2	3
fDPEUAowazt%2Fs%2FTwyWiAmUQ	2021/04/27 16:13	2	49	5	13	3	9	1	2	1	10
fxkDDqCg0O%2BQP8FKxBNzavg	2021/04/28 17:37	1	34	4	8	3	5	1	2	2
fb0a%2Bi9IQ7riv%2Flw9%2Fp6KsQ	2021/04/27 18:03	2	52	6	18	4	5	2	1	1	3	0	1	0	0	4	2	4	2	4	2	2	4	4	4	4	4	4	1	5	4	2	2	2	3	3	3	4	4	3	2	4	2	3	3	2	2	2	2
ff4kmmJmGs89eRfk7viQ61w	2021/05/02 10:37	1	25	3	9	3	3	2	1	1	6	0	1	0	0	3	3	3	3	3	3	3	3	3	3	3	3	3	3	3	3	3	3	3	3	4	3	3	3	3	3	3	3	3	3	3	3	3	3
fiByKa8Nrb7sMa1tpitHr%2Bw	2021/04/27 21:45	1	25	3	38	7	10	1	2	1	2	0	1	0	0	3	3	3	3	2	3	3	3	3	3	3	3	3	3	3	3	2	3	3	2	2	2	3	2	3	3	3	3	4	3	2	2	2	3
f5UbkczYd4xddYk3Zt0D35A	2021/04/27 16:33	2	20	3	23	4	10	1	2	1	3	0	1	0	0	1	5	1	4	2	4	2	5	5	2	3	2	1	2	4	4	2	2	3	2	2	1	2	2	2	2	2	4	4	4	2	2	1	1
fF%2BwvbbTh0I8VSRwYPxaroA	2021/04/27 15:27	2	54	6	12	3	7	1	2	1	3	0	1	0	0	2	2	2	2	2	2	1	4	4	4	4	4	2	2	4	5	3	3	2	2	2	3	4	4	3	2	3	4	2	3	2	2	2	2
f3c8Iov6GNAVqKbE0CTkXVA	2021/05/04 09:47	1	50	6	23	4	4	1	1	2
fGHqeSj%2FN5HYMCdSPs3VuEQ	2021/05/02 21:58	1	55	6	27	5	9	1	2	1	3	0	1	0	0	3	3	3	3	3	3	3	3	3	3	3	3	3	3	3	3	3	3	3	3	3	3	3	3	3	3	3	3	3	3	3	3	3	3
fbfYqqRAAGwbS95ZestTK3Q	2021/04/27 21:16	1	43	5	28	5	1	2	1	1	3	0	1	0	0	3	3	3	2	5	5	4	3	3	3	3	3	3	3	3	3	3	2	2	2	4	2	3	2	2	3	2	3	3	3	2	2	1	3
ffe3Sl56%2BFBegAOgGMs2jOA	2021/04/28 01:56	2	38	4	4	2	11	1	2	1	3	0	1	0	0	4	4	2	4	1	3	5	1	2	2	5	4	2	2	4	2	5	5	3	5	5	4	5	5	5	5	5	5	4	5	5	2	5	5
fqid%2FlFe3%2BoaO5RGfMVyJ9A	2021/04/27 15:21	1	47	5	27	5	11	1	2	1	3	0	1	0	0	3	3	3	3	2	4	3	4	4	3	3	4	4	2	4	4	2	4	3	4	2	3	3	2	2	2	2	3	2	3	2	3	3	2
fKVuL7%2FwKqJKXfX8wV9w0VQ	2021/04/27 15:06	2	59	6	12	3	11	1	2	1	3	0	1	0	0	5	3	5	3	1	3	3	3	4	2	3	4	1	2	5	5	3	3	3	3	2	3	3	3	3	2	3	3	2	3	3	3	3	3
fih8E6D096IvDOvVLzSvsQA	2021/04/27 17:43	2	53	6	10	3	4	2	1	1	3	0	1	0	0	3	3	2	3	2	3	2	5	4	4	5	3	3	3	4	4	2	3	3	2	2	3	3	3	3	2	3	3	2	3	2	1	2	3
fpJUuy9Ti%2FOIMioQhMUvKyw	2021/04/27 18:49	1	54	6	34	6	1	1	2	1	3	0	1	0	0	2	3	3	3	2	3	3	3	3	3	3	2	1	1	3	1	3	3	3	3	3	3	3	3	3	3	3	3	3	3	3	3	3	3
fn1dguyRkt7oRUNbeuKu41A	2021/04/27 21:04	1	55	6	22	4	4	1	2	1	2	0	1	0	0	2	2	2	2	2	2	2	3	2	4	3	2	2	2	4	4	4	3	3	4	2	3	4	3	3	3	4	3	3	3	2	3	3	3
[truncated: 54 more columns]
