# Supplementary material for: Enhancing online interaction through avatar-based dialogue systems utilizing the approaching movement
Source: PLoS One. 2025 Jul 18;20(7):e0327712. doi: 10.1371/journal.pone.0327712 (PMC12273998; doi:10.1371/journal.pone.0327712)
Supplement: S1 File — (ZIP) [file pone.0327712.s001.zip › Rawdata/8808000153_Rawdata.txt]

MID	DAY	SEX	AGE	GEN	PRE	ARE	JOB	MAR	CHI	q1	q2	q3c1	q3c2	q3c3	q3c4	q4s1	q4s2	q5s1	q5s2	q6s1	q6s2	q6s3	q6s4	q7s1	q7s2	q8s1	q8s2	q8s3	q8s4	q8s5	q8s6	q9s1	q9s2	q9s3	q9s4	q9s5	q9s6	q9s7	q9s8	q9s9	q9s10	q9s11	q9s12	q9s13	q9s14	q9s15	q9s16	q9s17	q9s18
fcDKvXZK%2FkQDO%2BGPjeO%2BUCQ	2021/04/28 10:50	1	28	3	20	4	4	1	2	1	3	1	0	1	0	3	3	3	3	4	4	3	3	3	3	3	3	3	3	3	3	3	4	3	3	3	3	3	3	3	4	3	3	3	3	3	3	2	3
fh40hLttbSq%2FoIiNWGjHxRg	2021/04/28 10:28	2	54	6	42	8	9	2	1	1	3	1	0	1	0	3	3	3	3	3	3	3	3	3	3	4	4	4	4	4	4	3	3	2	2	3	2	3	3	3	3	3	3	3	3	3	3	2	3
f0tmbsrxB1ktTqrpsyK8trw	2021/04/28 23:27	2	39	4	13	3	3	1	2	1	3	0	0	0	1	4	2	4	2	3	3	3	3	4	4	4	1	1	1	4	4	3	3	3	3	3	3	3	3	3	3	3	3	3	3	3	3	3	3
fMW%2FKmT6MoNuXk%2FfMMm7Nqg	2021/04/28 12:12	2	28	3	14	3	10	1	2	1	2	0	0	1	0	4	4	2	4	3	2	4	3	2	4	2	4	4	3	3	4	3	2	3	4	4	2	3	4	2	3	4	3	2	4	3	2	2	3
foHfSmar9948GEfiVnJPRdg	2021/04/28 16:18	2	41	5	1	1	9	2	1	1	1	0	1	0	0	4	3	3	3	3	2	4	3	3	3	3	3	3	3	3	3	2	2	4	3	2	2	3	4	5	4	3	3	3	4	3	4	3	2
fQChNpgL717FBUIeX8YKepA	2021/04/28 12:06	1	22	3	13	3	10	1	2	1	2	0	0	1	0	5	4	2	4	2	3	3	1	5	4	2	4	4	5	4	4	2	2	2	1	2	3	3	2	4	3	2	1	2	2	2	3	1	3
f982NzUoLfE5uxiNgxoKkpA	2021/04/28 11:08	1	53	6	23	4	2	1	2	1	2	0	0	0	1	3	4	2	4	2	2	2	2	4	4	4	4	4	4	4	4	2	3	4	4	4	4	4	4	4	4	4	4	4	4	4	4	4	4
f5bCvlWWRWBezqqVQHv2DyA	2021/04/29 17:17	1	43	5	21	4	4	2	2	2
fCStDeEQq0heDBDzDbk3saQ	2021/04/29 13:43	2	38	4	23	4	8	2	2	1	3	1	0	1	0	3	3	3	3	3	3	3	3	3	3	2	3	3	5	3	4	5	5	4	3	5	4	4	4	3	3	4	4	4	4	4	3	4	4
fM7LAcP5ePNGbWs86rc6hzQ	2021/04/28 22:00	1	28	3	3	2	10	2	2	1	3	0	0	0	1	4	2	3	3	3	3	4	3	3	3	3	3	2	3	3	3	3	3	3	4	4	2	2	4	3	3	3	3	3	2	2	3	3	2
faXVs9i3MHUfWrOI7SR7Xig	2021/05/03 17:42	1	42	5	23	4	5	2	1	1	3	1	0	1	0	3	3	3	3	3	3	3	3	3	3	3	2	2	2	3	3	3	3	3	2	3	3	3	3	3	3	2	3	4	3	3	3	3	3
fSGChrZ3D1PrWCD6Gc11yxg	2021/04/28 17:10	1	48	5	11	3	4	1	2	1	4	1	0	0	0	4	2	4	2	4	1	3	3	2	2	4	4	4	4	4	4	4	3	4	2	3	2	2	3	2	2	2	2	4	2	4	3	2	2
fPKmFGksYfI%2BlTRq27ko0lQ	2021/04/29 03:06	2	20	3	26	5	10	1	2	1	4	0	0	1	0	3	3	3	3	4	4	3	3	3	3	3	3	3	3	3	3	4	4	3	3	3	4	4	3	3	4	4	4	3	3	2	3	2	2
fnTMwG2jVKvixF%2B1QulpWSQ	2021/04/29 21:04	2	22	3	40	8	11	1	2	1	4	1	0	1	0	4	2	4	4	1	1	2	3	4	2	2	2	2	2	5	4	2	3	2	2	2	3	4	3	4	3	1	1	2	2	3	2	3	1
fRZJVgKtcXNInGJyOoFal0w	2021/04/29 01:17	1	30	4	4	2	5	2	2	2
fRRWAsrI2LFI49z7OxNbWjw	2021/04/28 21:11	1	27	3	11	3	2	2	2	1	3	1	0	0	0	1	4	1	1	2	3	2	3	4	1	5	4	4	4	4	5	2	2	2	2	3	2	2	3	3	2	3	2	2	1	3	2	1	2
fORvmlOIaAscFkDSpDj%2BScA	2021/04/29 20:37	2	26	3	23	4	3	2	1	1	2	0	0	1	0	3	3	3	3	3	3	3	3	3	3	3	3	3	3	3	3	3	3	3	3	3	3	3	3	3	3	3	3	3	3	3	3	3	3
fsvb75rBzoRoHmaLlb9L%2FXA	2021/04/29 12:50	2	38	4	11	3	4	2	1	1	9
fOafzZSaGm0qrPW%2FIY%2B9MzA	2021/05/01 06:10	2	40	5	13	3	9	2	1	1	3	1	0	1	0	3	3	3	3	4	2	4	4	4	3	4	3	3	2	3	4	4	5	2	4	3	5	5	4	4	5	5	4	5	4	4	2	4	5
fqbv7OF01W4w0%2F9EPqHD%2Bhg	2021/04/29 18:12	1	34	4	21	4	4	2	1	1	3	1	0	1	0	3	3	3	3	3	3	3	3	3	3	4	3	1	2	3	4	3	3	3	3	3	3	3	3	3	3	3	3	3	3	3	3	3	3
fFqsSJk99iuJXaMKeXYDLCA	2021/04/28 12:46	1	45	5	22	4	11	1	2	1	4	1	1	1	0	3	3	3	3	3	3	3	3	3	2	4	2	2	2	4	3	3	3	3	3	3	4	3	3	3	3	3	3	3	3	3	3	2	3
fmMOvEeFTvyGd1lSoiVn3Og	2021/04/29 09:37	2	46	5	14	3	11	1	2	1	3	1	0	1	0	3	3	3	3	3	3	3	3	4	4	5	3	3	3	3	4	5	3	3	1	2	2	3	3	3	3	2	3	2	3	4	2	3	4
fJpdNrFRU%2FJyxWa00WrgGGA	2021/04/29 13:50	2	33	4	30	5	9	2	2	1	3	1	0	1	0	3	3	3	3	4	4	3	3	3	3	2	2	2	3	2	2	3	3	3	3	3	3	3	3	3	3	3	3	3	3	3	3	3	3
f1fzLlv%2BmOEi54SwTBzMUeA	2021/04/28 10:29	1	30	4	34	6	5	1	2	1	1	0	0	0	1	3	3	3	3	3	3	3	3	3	3	3	3	3	3	3	3	3	3	3	3	3	3	3	4	3	3	3	3	3	3	3	3	4	3
fUxlR1V2naW386TdViDYuJQ	2021/04/28 14:40	1	35	4	9	3	9	1	2	1	9
ftjcg2Ja8%2FO0H3uWUWVL4ww	2021/04/28 21:54	1	54	6	22	4	4	2	1	1	3	0	1	0	0	5	5	3	3	3	3	3	3	2	2	4	4	4	4	4	4	3	3	3	3	3	3	3	3	1	3	3	1	3	3	3	3	3	1
fpMPi6abz2HDNObJ5g8csfA	2021/04/28 11:34	2	58	6	13	3	8	2	2	1	4	1	0	1	0	3	3	3	3	3	3	3	3	3	3	4	3	4	4	4	3	3	3	3	3	3	3	3	3	3	3	3	3	3	2	3	3	2	3
[truncated: 54 more columns]
