# Supplementary material for: Enhancing online interaction through avatar-based dialogue systems utilizing the approaching movement
Source: PLoS One. 2025 Jul 18;20(7):e0327712. doi: 10.1371/journal.pone.0327712 (PMC12273998; doi:10.1371/journal.pone.0327712)
Supplement: S1 File — (ZIP) [file pone.0327712.s001.zip › Rawdata/8808000155_Rawdata.txt]

MID	DAY	SEX	AGE	GEN	PRE	ARE	JOB	MAR	CHI	q1	q2	q3c1	q3c2	q3c3	q3c4	q4s1	q4s2	q5s1	q5s2	q6s1	q6s2	q6s3	q6s4	q7s1	q7s2	q8s1	q8s2	q8s3	q8s4	q8s5	q8s6	q9s1	q9s2	q9s3	q9s4	q9s5	q9s6	q9s7	q9s8	q9s9	q9s10	q9s11	q9s12	q9s13	q9s14	q9s15	q9s16	q9s17	q9s18
fWpAM83zqzXM02KUIQ9dy3A	2021/04/28 15:06	2	52	6	9	3	8	2	1	1	10
f021ii71Ko7d4Cyxo8wNb3A	2021/04/28 18:38	2	55	6	21	4	5	2	1	1	3	0	0	1	0	4	4	4	2	3	4	4	4	4	2	3	4	4	4	4	4	3	3	3	4	2	2	3	2	4	3	4	3	4	5	4	3	3	3
fWthUv1aQs9qGji3Fa7Y6ug	2021/04/28 12:45	2	33	4	28	5	11	1	2	1	6	1	1	0	0	3	3	3	3	3	3	3	3	3	3	3	3	3	3	3	3	3	3	3	3	3	3	3	3	3	3	3	3	3	3	3	3	3	3
fuFOexcEB%2BVHqY7AzSBd6Cw	2021/05/03 17:35	1	45	5	13	3	7	2	2	1	3	0	1	1	0	3	3	3	3	3	3	3	4	3	3	3	4	3	2	4	3	3	2	2	2	2	2	2	3	2	2	3	2	1	3	2	2	2	3
f2iWTHPF%2Bl25YN2c90A9lxw	2021/05/01 10:56	1	44	5	47	8	4	1	1	1	2	0	0	1	0	4	2	4	2	3	4	3	3	2	2	2	2	2	2	2	2	4	4	4	4	4	4	4	4	4	4	4	4	4	4	4	4	4	4
fvYO3HAKE3Shrc3VJrTHnAA	2021/05/02 01:06	2	50	6	28	5	1	2	1	1	3	0	1	0	0	4	4	4	4	3	3	2	3	4	4	4	4	4	4	4	4	2	3	3	3	3	3	3	3	2	2	3	3	3	3	3	3	3	3
fpSI9TyuVZQRdZ9imS7FkUw	2021/04/29 10:58	2	23	3	12	3	1	2	1	1	4	0	0	1	0	2	2	4	4	2	2	3	4	4	2	3	2	4	3	4	5	3	3	1	3	3	3	3	4	4	4	2	4	4	4	2	1	2	2
fTgkyfSeEac0mtuLY0GRcZQ	2021/04/28 18:28	2	48	5	23	4	11	2	1	1	3	0	1	1	0	3	1	2	5	3	1	3	4	4	5	4	4	4	4	5	5	2	1	2	2	2	2	2	2	2	1	2	3	2	2	2	3	2	2
fKyiPfuamxUB%2FpbyB7X7vEw	2021/04/28 14:49	2	27	3	43	8	5	2	2	1	3	0	0	1	0	4	4	3	3	3	3	2	2	4	2	3	4	3	3	3	3	2	1	2	2	2	1	2	3	2	2	2	3	4	3	3	3	3	3
fEG1h4QF9sGm1OqYGegcRvw	2021/04/28 11:53	2	40	5	27	5	9	2	2	1	3	0	1	1	0	3	4	3	3	2	2	3	5	4	3	4	4	4	4	4	4	2	2	2	3	3	2	2	3	2	2	2	2	2	3	3	2	2	3
fj5DUwuc%2Bll%2F%2B31Mu58xD9A	2021/04/28 13:29	2	46	5	12	3	3	2	2	2
fzcbWQO%2F0YS1pHbKZlXgZmQ	2021/04/29 16:58	2	54	6	8	3	8	2	1	1	3	0	1	1	0	3	3	2	2	2	2	2	5	4	3	5	4	4	3	4	4	2	1	1	2	2	1	2	1	2	2	3	3	3	2	2	3	3	3
ffMXOKkctdk36mGxCe0x1gQ	2021/04/28 12:07	1	29	3	13	3	3	1	2	2
fvg%2F9O47C0p02LQP1TmtnWw	2021/04/28 12:37	2	26	3	28	5	10	1	2	1	3	0	1	1	0	2	3	3	3	2	2	3	4	4	3	4	4	1	2	4	4	2	2	2	3	2	3	2	2	3	4	3	3	1	4	2	2	3	3
fL%2F2ZwMRc8qWMSFZiuDxM6Q	2021/04/28 15:19	2	29	3	13	3	5	1	2	1	2	0	1	1	0	3	3	3	3	2	2	2	3	3	3	4	3	3	3	3	4	2	2	3	3	2	3	3	3	2	3	3	3	3	3	3	2	2	2
fPhLTSOKwStdBckstYDgAZg	2021/04/28 12:09	1	29	3	11	3	4	1	2	1	4	0	1	1	0	3	2	3	3	4	3	1	5	3	3	3	3	3	2	3	3	4	2	2	3	2	2	4	3	4	2	3	2	2	3	2	4	3	3
f3RIZcK1XWg10o%2Bfr31oTtQ	2021/04/28 20:19	1	39	4	28	5	9	1	2	1	3	0	1	1	0	3	3	2	2	3	2	3	5	4	3	3	3	1	1	4	3	3	3	3	3	3	3	3	3	3	3	3	3	3	3	3	3	3	3
f1lAQk%2FMhSu5QqNxJReVp2Q	2021/04/29 10:58	1	52	6	14	3	1	2	1	1	3	0	1	1	0	3	3	3	3	2	3	3	3	3	3	3	3	3	3	3	4	3	3	3	3	3	3	3	3	3	3	3	3	3	3	3	3	3	3
f7qkcaA8xhGyW5wn6q%2Fpr3Q	2021/04/28 15:57	2	40	5	13	3	3	2	1	1	7	0	0	1	0	2	2	2	2	3	3	3	3	2	2	2	2	2	2	2	2	3	3	3	3	3	3	3	3	3	3	3	3	3	3	3	3	3	3
fGZIqqe3vUFrnVRTk3TWTRw	2021/04/28 20:11	1	48	5	10	3	11	1	1	1	3	0	1	1	0	1	5	3	3	3	3	3	5	4	3	5	4	2	1	4	4	2	3	3	3	3	4	3	3	3	2	3	3	3	3	3	3	3	3
f5JQeLh9CNsNATVQuh99c7A	2021/04/28 12:01	1	35	4	14	3	6	2	1	1	3	0	1	1	0	3	2	3	3	3	3	2	3	4	3	3	3	3	4	3	4	3	3	3	3	2	2	3	3	3	3	2	2	3	3	2	2	2	3
fAWlSUbqcujZ8gyklfFLPFA	2021/04/28 11:47	1	31	4	11	3	3	1	2	1	3	0	1	1	0	1	1	1	1	2	2	3	5	4	4	5	5	3	5	5	5	1	3	3	3	3	3	3	3	3	5	3	1	1	3	3	1	1	2
fYO6%2FgYa0OZPREgKTLMFkGA	2021/04/29 08:15	1	42	5	24	5	5	1	2	1	2	0	0	1	0	4	4	4	4	2	3	5	5	2	4	4	4	4	4	4	4	3	3	3	3	3	3	4	4	3	3	4	4	5	3	4	3	3	2
ff01OZruiPthehEWWLAkSWw	2021/04/28 14:25	1	58	6	28	5	6	2	1	2
[truncated: 54 more columns]
