# Supplementary material for: Enhancing online interaction through avatar-based dialogue systems utilizing the approaching movement
Source: PLoS One. 2025 Jul 18;20(7):e0327712. doi: 10.1371/journal.pone.0327712 (PMC12273998; doi:10.1371/journal.pone.0327712)
Supplement: S1 File — (ZIP) [file pone.0327712.s001.zip › Rawdata/8808000156_Rawdata.txt]

MID	DAY	SEX	AGE	GEN	PRE	ARE	JOB	MAR	CHI	q1	q2	q3c1	q3c2	q3c3	q3c4	q4s1	q4s2	q5s1	q5s2	q6s1	q6s2	q6s3	q6s4	q7s1	q7s2	q8s1	q8s2	q8s3	q8s4	q8s5	q8s6	q9s1	q9s2	q9s3	q9s4	q9s5	q9s6	q9s7	q9s8	q9s9	q9s10	q9s11	q9s12	q9s13	q9s14	q9s15	q9s16	q9s17	q9s18
f7TmgxgeWFC5BzPlf0e3Yhg	2021/04/29 17:56	2	35	4	13	3	4	1	2	1	9
fSZUgTvENwbt%2F4bYXi4nlig	2021/04/28 13:52	2	23	3	12	3	8	2	1	1	2	0	0	1	0	3	3	3	3	4	4	3	3	3	3	3	3	3	3	3	3	3	1	5	3	3	2	4	3	2	3	4	4	3	4	4	4	2	3
fRLL4AnzZP2i%2F%2BCV6s03rdA	2021/04/28 13:23	2	52	6	27	5	11	1	2	1	3	0	0	1	0	3	3	3	3	2	4	3	3	2	2	4	3	3	4	3	3	3	4	3	3	4	3	3	3	3	4	3	3	3	4	3	2	2	3
fjrB0LwZxQA1fVpN%2BufhAKw	2021/04/29 03:57	2	30	4	11	3	5	1	2	1	3	1	1	1	0	3	3	3	3	3	3	3	5	3	2	3	3	3	2	3	2	3	3	3	3	4	3	3	4	3	5	3	3	3	4	4	2	3	3
fsQB2uyaGDmMr3tiCsCOPOg	2021/04/29 14:12	1	57	6	23	4	6	2	1	1	2	0	0	1	0	2	4	2	4	3	2	3	3	3	3	3	3	3	3	3	3	3	3	3	3	3	3	3	3	3	3	3	3	3	3	3	3	3	3
fCQYK0eYID5ae0ns5fvEWyQ	2021/05/05 00:04	1	30	4	23	4	4	2	2	1	3	0	0	1	0	2	4	2	4	2	4	4	4	2	2	4	2	4	4	4	4	2	4	2	2	2	2	2	2	2	2	2	2	4	2	2	4	4	2
fdFkTp%2BRxy%2BpLt%2BZesKPqHg	2021/04/28 13:25	2	24	3	35	6	10	1	2	1	3	0	1	0	0	3	3	3	3	2	2	3	2	3	3	3	3	3	3	3	3	3	2	2	4	4	2	3	2	3	3	1	2	2	2	4	3	2	3
fY1qFsBWJCb5gAQdjxOfXwA	2021/05/01 11:47	1	28	3	14	3	10	1	1	1	3	0	0	1	0	4	3	3	3	3	3	3	2	3	3	3	3	3	3	3	3	3	2	2	3	3	3	3	3	3	3	3	3	3	3	3	3	3	3
fIn3pxyaoIQ2F73hUncwpiw	2021/04/28 20:34	2	55	6	25	5	9	2	1	1	3	0	0	1	0	2	2	2	2	3	2	2	5	2	2	4	2	2	2	2	2	2	2	3	2	2	2	3	2	3	2	2	2	2	2	2	3	2	2
fVsg8XrAQXKxSx7beG61Lig	2021/04/28 13:21	2	23	3	27	5	4	1	2	1	9
fucBV7%2FKZ8DyrQtannu3SSg	2021/04/30 14:05	2	29	3	12	3	9	2	1	1	7	0	1	0	0	2	4	3	2	2	4	2	3	2	3	2	4	3	3	4	2	2	4	2	3	4	2	4	3	3	3	2	3	5	2	3	4	3	3
fc3aLO0A1x84Ybq5fftVpOw	2021/04/29 19:49	1	28	3	23	4	9	1	2	1	2	0	1	0	0	3	3	3	3	3	3	3	3	3	3	3	3	3	3	3	3	3	3	3	3	3	3	3	3	3	3	3	3	4	3	3	3	3	3
f2u7TKrR3xTVXDzGR%2B35Keg	2021/04/28 13:00	2	45	5	14	3	11	1	2	1	3	0	0	0	1	3	3	3	3	3	3	3	3	3	3	3	3	3	3	3	3	3	4	4	4	4	4	4	4	4	4	4	4	3	4	5	2	4	4
fwmhdgoHqBUJXaiNfC4sW%2Bw	2021/05/04 20:20	2	31	4	23	4	3	1	2	1	6	0	0	1	0	2	2	2	2	2	2	2	4	4	4	4	4	3	3	4	4	5	5	5	5	5	5	5	4	4	4	4	4	5	4	4	2	3	3
fN7RLdfxvAAV5LYoeG5y2tw	2021/04/28 20:52	2	49	5	13	3	5	1	2	1	1	0	0	1	0	2	4	2	4	2	4	2	4	2	2	4	4	4	2	4	4	2	2	2	2	2	2	2	2	2	2	2	2	2	2	2	2	2	2
fyN%2FqKwUMKPt6fnqKQEmJEg	2021/04/29 10:11	1	46	5	40	8	5	2	1	1	3	0	0	1	0	3	3	3	3	1	4	2	4	2	4	3	3	1	3	4	4	3	2	3	2	3	5	3	3	2	3	2	3	2	3	3	2	2	4
[truncated: 54 more columns]
