# Supplementary material for: Enhancing online interaction through avatar-based dialogue systems utilizing the approaching movement
Source: PLoS One. 2025 Jul 18;20(7):e0327712. doi: 10.1371/journal.pone.0327712 (PMC12273998; doi:10.1371/journal.pone.0327712)
Supplement: S1 File — (ZIP) [file pone.0327712.s001.zip › Rawdata/8808000157_Rawdata.txt]

MID	DAY	SEX	AGE	GEN	PRE	ARE	JOB	MAR	CHI	q1	q2	q3c1	q3c2	q3c3	q3c4	q4s1	q4s2	q5s1	q5s2	q6s1	q6s2	q6s3	q6s4	q7s1	q7s2	q8s1	q8s2	q8s3	q8s4	q8s5	q8s6	q9s1	q9s2	q9s3	q9s4	q9s5	q9s6	q9s7	q9s8	q9s9	q9s10	q9s11	q9s12	q9s13	q9s14	q9s15	q9s16	q9s17	q9s18
fjFImHv3QkOKc1WWSzhesEA	2021/04/28 22:14	2	46	5	40	8	5	2	1	1	2	1	0	0	0	2	2	2	2	3	3	4	3	3	4	3	2	2	2	2	2	4	3	4	3	5	4	3	3	3	4	4	4	5	4	4	3	2	3
fjuBmR7iAM%2BAbJ4q8Irn43w	2021/04/28 15:53	2	43	5	21	4	8	2	1	2
fvxnjIpG9zLA1NkV0ftelrg	2021/04/29 17:46	2	52	6	20	4	9	2	1	1	3	1	0	0	0	2	3	2	2	3	3	2	4	4	4	5	4	4	3	4	4	2	3	3	3	2	3	3	3	3	2	3	2	2	2	2	2	2	3
f7PS6UbMNBN%2BhDQU0mN%2FE%2FA	2021/05/01 20:36	1	54	6	24	5	3	2	1	1	1	1	0	0	0	3	3	3	3	3	3	3	3	3	3	3	3	3	3	3	3	3	3	3	3	3	3	3	3	3	3	3	3	3	3	3	3	3	3
fS5fydITgF%2ByFXeRZjCP2Ew	2021/04/30 07:50	2	32	4	13	3	8	2	2	2
fFap089kcN8NQx0aYtXyB8Q	2021/04/29 00:54	2	27	3	13	3	5	1	2	2
f8k5KR%2FUQMzz5rlYbLN32PA	2021/04/28 14:04	2	53	6	14	3	9	2	1	1	2	1	0	0	0	2	2	3	3	3	3	3	4	2	2	3	3	3	1	3	3	5	5	5	5	5	4	5	5	4	5	3	5	3	4	4	5	5	5
feZKXDnfPuxAkmtaX6eRH6g	2021/05/01 10:06	1	31	4	40	8	5	2	1	1	3	1	0	0	0	3	3	3	3	3	2	3	3	3	3	3	1	1	3	1	1	3	3	3	3	3	3	3	3	3	3	3	3	3	3	3	3	3	3
fucDDBDE6XCKMfmkueemFyA	2021/05/04 11:14	2	34	4	2	2	3	1	2	1	3	0	1	0	0	4	2	3	2	2	4	3	2	3	2	4	3	2	4	2	2	2	3	2	3	3	1	3	4	3	3	3	2	1	2	2	2	1	3
fkuk2oxDPxAYVAZm%2BXp0UDw	2021/04/28 18:06	2	25	3	16	4	5	1	2	2
f%2B1A3ywSNbdS44rR79H2Fww	2021/04/28 15:40	1	28	3	14	3	11	1	2	2
fJz7iEEf5ikOeBUk35J5QFQ	2021/04/29 09:16	2	25	3	26	5	9	1	2	1	3	1	0	0	0	2	2	2	2	1	2	1	5	5	5	5	5	5	5	5	5	2	1	3	3	2	3	3	3	4	3	4	3	3	2	3	3	2	4
fgc38CNmc2Rus03ciQrJOuA	2021/04/28 19:13	1	30	4	27	5	4	2	1	1	3	1	0	0	0	4	4	3	3	3	3	3	1	3	4	2	1	2	1	2	2	3	3	3	3	3	3	4	3	3	3	4	3	4	2	3	3	3	1
f3O1jcX8D2xQ3sdAmKQmIFQ	2021/05/01 22:26	2	30	4	13	3	3	2	1	1	7	0	1	0	0	3	3	3	3	2	2	3	3	3	3	3	3	3	2	3	3	2	2	2	3	3	2	2	2	3	3	2	3	4	4	3	3	3	2
fl4STZmtdk3cX7qsaSNM8qA	2021/04/28 14:57	2	41	5	14	3	8	2	1	1	3	1	0	0	0	2	3	3	3	3	2	2	2	2	2	3	2	2	3	3	3	2	3	2	2	3	3	3	3	3	2	2	2	2	2	2	2	2	2
fZJyfTSBC2SAAjZF8nAtIZg	2021/04/28 14:45	1	55	6	27	5	9	1	2	1	7	0	0	1	0	5	4	4	4	1	1	2	1	2	2	4	4	2	4	2	4	1	1	1	1	1	1	1	1	1	1	1	1	1	1	1	1	1	1
ffbwyEYojZ6rYllId1iDQFw	2021/04/29 11:23	1	24	3	18	4	4	1	2	1	9
fc%2BntGpH9vSL6ZCwmExO0kw	2021/04/28 16:25	1	39	4	14	3	3	1	2	1	9
fCMLpVOn54ImWHarq%2B0z0HQ	2021/04/28 14:52	1	41	5	40	8	5	1	2	1	2	1	0	0	0	3	3	3	3	3	2	3	3	3	3	3	2	2	2	3	3	4	4	3	3	4	4	4	3	3	3	4	4	3	4	4	4	3	3
[truncated: 54 more columns]
