# Supplementary material for: Enhancing online interaction through avatar-based dialogue systems utilizing the approaching movement
Source: PLoS One. 2025 Jul 18;20(7):e0327712. doi: 10.1371/journal.pone.0327712 (PMC12273998; doi:10.1371/journal.pone.0327712)
Supplement: S1 File — (ZIP) [file pone.0327712.s001.zip › Rawdata/8808000158_Rawdata.txt]

MID	DAY	SEX	AGE	GEN	PRE	ARE	JOB	MAR	CHI	q1	q2	q3c1	q3c2	q3c3	q3c4	q4s1	q4s2	q5s1	q5s2	q6s1	q6s2	q6s3	q6s4	q7s1	q7s2	q8s1	q8s2	q8s3	q8s4	q8s5	q8s6	q9s1	q9s2	q9s3	q9s4	q9s5	q9s6	q9s7	q9s8	q9s9	q9s10	q9s11	q9s12	q9s13	q9s14	q9s15	q9s16	q9s17	q9s18
fsRW1x7CmoXM0ZdwL%2FLSp1w	2021/04/28 14:17	1	42	5	27	5	7	1	2	1	2	1	1	0	0	3	3	3	3	3	3	2	4	3	3	4	3	2	2	3	3	3	4	3	3	3	3	3	4	3	3	3	3	2	4	2	2	3	2
fTZqm7LvfFm8DBjRhdTIB1w	2021/04/29 03:22	1	47	5	23	4	4	1	2	1	3	1	1	0	0	3	3	3	3	4	4	3	5	4	4	5	5	5	2	1	5	2	3	3	3	2	2	3	2	2	2	2	3	2	2	2	2	2	2
fYADHMNDPxkuAi5il3Z8qhw	2021/04/28 17:57	1	57	6	23	4	6	2	2	1	1	1	1	0	0	2	3	2	3	2	4	4	4	3	3	4	2	2	2	3	3	4	3	4	3	4	4	3	3	4	3	3	4	3	3	3	4	3	3
fpdsJQPdx88wf%2F%2Ff5TWZ00g	2021/04/28 15:05	1	39	4	27	5	3	1	2	1	3	1	1	0	0	4	3	4	3	4	2	3	4	4	2	4	4	4	1	4	4	2	2	2	2	1	2	2	2	2	2	1	1	2	2	1	1	1	1
fAUq4vN9JhyjBOaL6voWD2g	2021/04/29 19:44	2	31	4	27	5	8	2	1	1	3	1	1	0	0	3	3	3	3	3	3	3	3	3	3	3	2	2	2	3	2	3	2	3	3	4	3	3	3	3	3	3	3	2	3	4	2	3	3
fVJPFJs3jODkQ7N2ryG6WPw	2021/04/30 16:33	2	49	5	1	1	8	2	2	1	3	1	0	0	0	3	3	3	3	3	2	3	3	3	3	4	4	3	3	4	3	3	3	3	3	3	3	3	2	3	2	2	3	2	3	2	2	2	3
f0noKDp7uRvfGCEAyKDbydA	2021/04/28 14:02	1	47	5	38	7	4	2	1	1	2	1	1	0	0	2	2	2	2	2	2	3	2	4	2	2	2	4	2	2	1	2	2	1	2	3	2	2	3	3	2	1	1	4	3	3	4	3	2
f6qYNC73Q74DQH1%2BICSVNAg	2021/04/28 18:52	2	23	3	13	3	10	1	2	1	10
fX%2FCm2ho%2BMTarwbnD451Nmw	2021/04/29 00:38	2	51	6	8	3	5	1	1	1	3	1	1	0	0	2	3	2	3	3	3	3	4	4	3	4	3	3	3	4	4	2	3	3	3	3	3	3	3	3	3	3	3	2	3	3	3	3	3
fXLU%2Ft%2B8w7LNdb717n4ZJVA	2021/04/28 19:24	1	21	3	23	4	10	1	2	1	5	0	1	0	0	1	5	5	5	2	2	2	1	1	1	1	1	1	1	1	1	2	1	2	3	3	3	2	1	3	3	2	3	4	3	2	3	2	2
fOQpiq%2BafN2LCWaCKtFK%2FCw	2021/04/29 22:36	2	26	3	13	3	2	1	2	1	3	1	1	0	0	2	2	2	4	3	2	5	4	4	4	5	4	2	2	4	4	2	2	3	4	2	2	2	2	2	2	4	2	2	2	1	2	2	2
fjwagoKiWyHiulx8tvzp6zQ	2021/04/28 18:22	1	31	4	24	5	3	1	2	1	3	1	0	0	0	2	2	2	2	2	2	2	5	2	4	4	4	4	4	4	4	2	2	2	3	3	1	1	2	3	2	3	4	3	2	2	2	1	1
fOtiWK7pf4uJms5MpgQ1tnQ	2021/04/29 23:30	1	23	3	40	8	10	1	2	2
fcjFuRp4mIkTnQ5N41H9U2w	2021/05/03 08:09	1	36	4	26	5	4	2	1	1	3	1	0	0	0	2	2	2	2	2	3	2	5	4	4	5	5	4	4	4	4	2	3	3	2	3	3	3	4	1	3	1	1	1	3	3	2	2	2
fk7FW3IfApfhA8%2FBBAob97g	2021/04/28 20:15	1	52	6	17	4	5	2	1	1	1	1	1	0	0	3	3	3	3	3	3	3	3	3	3	3	3	3	3	3	3	3	3	3	3	3	3	2	3	3	3	4	3	3	3	2	1	2	3
fAuUaBXMOfwsw3xXbSuMq7A	2021/04/28 14:19	1	50	6	12	3	5	2	1	1	7	0	0	0	1	3	3	3	3	3	3	3	3	3	3	3	3	3	3	3	3	3	3	3	3	3	3	3	3	3	3	3	3	3	3	3	3	3	3
fsAAgh86fcqmmOYGGcAhk3g	2021/04/28 22:18	2	44	5	14	3	9	2	1	1	2	1	1	0	0	4	2	4	2	3	2	3	4	4	2	4	2	2	2	4	4	3	3	3	3	3	3	3	3	3	3	3	3	3	3	3	3	3	3
fDykfv8UZuiAUwBJbloQlLQ	2021/04/28 14:47	1	44	5	1	1	5	1	2	1	4	1	1	0	0	4	2	4	4	3	3	2	3	3	4	4	4	4	4	4	4	2	3	3	2	3	2	3	2	4	3	3	3	2	3	4	4	2	3
f3R3b22w4aS%2FAqxDwhoV5MQ	2021/04/29 21:24	2	37	4	1	1	8	2	1	1	6	1	1	0	0	3	3	3	3	3	3	3	3	3	3	3	3	3	3	3	3	2	3	3	3	4	3	3	3	3	3	3	3	4	3	4	3	3	4
f4psSuXEvfDf%2BfN3%2BdhTzPQ	2021/04/28 14:11	1	59	6	28	5	9	1	2	1	3	1	1	0	0	2	4	2	4	2	4	2	4	5	4	5	4	5	5	5	5	2	2	3	3	2	3	3	2	2	2	2	3	2	3	2	3	3	3
fwEquLPlt93zh2iWypG5ICw	2021/04/28 18:50	2	51	6	27	5	9	2	2	1	2	1	1	0	0	3	3	3	3	3	3	3	3	3	3	1	2	2	2	2	2	3	3	3	3	3	3	3	2	3	3	2	3	3	3	3	2	2	2
fF%2BwvbbTh0I8i0FV28s%2FhXw	2021/04/28 16:11	2	35	4	27	5	8	2	1	1	2	1	1	0	0	3	3	3	3	3	3	2	3	2	3	4	2	2	2	4	4	2	2	3	2	3	3	3	3	3	3	3	3	3	3	3	3	3	3
fQebYiCi12e8dPjypKMWHWQ	2021/04/29 20:41	2	59	6	12	3	9	2	1	1	2	1	1	0	0	3	3	3	3	3	2	3	3	3	3	3	3	3	3	3	3	3	3	3	3	3	3	3	3	3	3	3	3	3	3	3	3	3	1
[truncated: 54 more columns]
