# Supplementary material for: Enhancing online interaction through avatar-based dialogue systems utilizing the approaching movement
Source: PLoS One. 2025 Jul 18;20(7):e0327712. doi: 10.1371/journal.pone.0327712 (PMC12273998; doi:10.1371/journal.pone.0327712)
Supplement: S1 File — (ZIP) [file pone.0327712.s001.zip › Rawdata/8808000159_Rawdata.txt]

MID	DAY	SEX	AGE	GEN	PRE	ARE	JOB	MAR	CHI	q1	q2	q3c1	q3c2	q3c3	q3c4	q4s1	q4s2	q5s1	q5s2	q6s1	q6s2	q6s3	q6s4	q7s1	q7s2	q8s1	q8s2	q8s3	q8s4	q8s5	q8s6	q9s1	q9s2	q9s3	q9s4	q9s5	q9s6	q9s7	q9s8	q9s9	q9s10	q9s11	q9s12	q9s13	q9s14	q9s15	q9s16	q9s17	q9s18
fXjN6wx0d7TorUoeH4mDzKA	2021/04/28 17:56	1	54	6	28	5	5	2	1	1	3	1	0	1	0	3	3	2	2	2	2	4	5	4	4	4	4	3	3	4	5	2	2	2	2	2	2	3	3	2	2	2	2	4	2	3	3	2	2
f3WLP9UJjUh2RAKplVOVj2w	2021/05/01 00:21	1	42	5	6	2	5	2	1	1	4	0	0	1	0	4	2	4	4	3	4	2	4	4	2	2	2	4	2	4	4	4	3	2	3	4	3	3	2	2	3	3	4	2	3	5	3	2	3
fHc%2BpHsgCv5AvgksLX2vINw	2021/04/29 23:47	2	26	3	40	8	10	1	2	1	3	1	0	1	0	2	4	4	4	2	2	2	2	4	2	4	4	2	2	4	4	3	3	3	3	3	3	3	3	3	3	3	3	3	3	3	3	3	3
fhedzZmayUHCqWjaBB1TNkg	2021/04/28 18:58	1	28	3	11	3	10	1	2	1	3	1	0	1	0	3	3	3	3	3	3	3	3	3	3	3	3	3	3	2	3	4	4	4	3	2	4	3	5	4	3	3	4	3	5	2	2	4	2
fLC3c%2BlLXkveKLAFbnhycGA	2021/04/28 22:24	2	24	3	13	3	10	1	2	1	3	1	0	1	0	3	3	3	3	3	4	3	3	3	3	3	3	3	3	3	3	3	2	4	2	3	4	4	3	3	3	3	3	3	4	3	4	4	4
f9%2BZjUIuiMt2QfBsPrKK4iA	2021/05/01 12:14	2	27	3	18	4	10	1	2	1	4	1	0	0	0	3	3	3	2	3	2	2	4	3	3	4	3	2	2	4	4	2	3	3	2	2	3	2	2	2	2	2	2	4	2	3	2	2	2
fOg8nCS2ZXmGK2hlLoNsLDQ	2021/04/28 15:14	1	38	4	27	5	3	2	2	1	5	1	0	1	0	3	3	3	3	2	4	4	4	2	3	3	2	3	3	3	3	4	4	2	3	4	3	3	3	3	4	2	3	4	3	3	3	3	3
fkWtCBOsWR%2BtkrU%2BlOpDnjQ	2021/05/02 12:18	1	29	3	22	4	10	1	2	1	10
fEPgAHIjMe5QQGrSdkJwjkw	2021/04/30 10:56	2	36	4	13	3	3	2	1	1	3	1	0	0	0	4	4	4	4	1	2	3	2	4	3	4	4	3	3	4	3	2	3	2	3	3	3	3	3	3	2	2	2	2	3	2	2	1	3
frs2JLm8YxDTQ0Jfmo4VBVA	2021/04/30 15:14	2	40	5	13	3	4	2	1	1	2	1	0	0	0	4	4	2	4	1	1	1	1	4	4	2	4	4	4	5	4	1	1	1	1	1	1	1	1	1	1	1	1	1	1	1	1	1	1
fdP8MYK6ZQCMx2jQ9InqwCw	2021/05/04 12:50	1	49	5	1	1	11	1	2	1	3	1	0	1	0	3	3	3	3	3	3	2	4	3	3	3	3	3	3	3	3	4	4	4	4	4	4	4	4	4	4	4	4	4	3	4	3	4	3
fWDKjxDjtZuzDqBlF2sD9Lw	2021/04/28 21:23	1	56	6	27	5	4	2	1	1	1	1	0	0	0	3	3	3	3	3	3	5	5	3	3	5	5	5	5	5	5	2	2	2	2	4	3	4	2	2	2	2	2	4	4	2	2	2	2
fS0Z0xr2ABw%2F%2FXlwHLtJ4qQ	2021/04/28 22:00	2	22	3	14	3	4	1	2	1	3	1	0	1	0	3	3	3	3	3	3	4	5	4	5	5	4	4	4	5	5	2	4	2	1	3	2	2	2	4	2	2	3	2	2	2	1	2	3
frssYaiqJ0dsTPDgOLP68ww	2021/04/28 14:38	1	32	4	20	4	5	1	2	1	1	1	0	0	0	2	2	3	2	3	3	3	4	2	4	3	4	3	3	4	2	3	4	4	4	3	3	2	3	2	3	4	4	3	4	4	3	3	3
flSFtROLn8ZkbydfpekclJw	2021/04/28 16:01	2	31	4	18	4	3	2	1	1	3	1	1	0	0	3	3	4	5	2	2	1	2	3	3	4	3	3	4	3	5	2	3	2	2	2	2	2	3	2	1	2	2	2	3	2	2	2	3
frQtO7wTSFAsAgy7XUmXjMQ	2021/04/28 14:15	1	31	4	1	1	11	1	2	1	3	1	0	1	0	3	3	3	3	3	3	3	3	3	3	3	3	3	3	3	3	3	3	3	3	3	3	3	3	3	3	3	3	3	3	3	3	3	3
fPLhuEq%2ByL2udyykayWsNWg	2021/04/28 18:56	1	59	6	40	8	11	1	2	1	2	1	0	1	0	3	3	3	3	3	3	3	3	3	3	3	2	1	2	3	3	3	3	3	3	3	3	3	3	3	3	3	3	3	3	3	3	3	3
f1WrfK8O2pjQ7Xtx9LXj4uw	2021/04/28 14:19	1	35	4	44	8	2	1	2	1	2	0	1	0	0	1	3	5	3	1	5	2	4	4	4	4	4	4	4	4	4	1	1	1	1	1	1	1	1	1	1	1	1	1	1	1	1	1	1
f6Nir4mnhwhGHbH0tNLxC5g	2021/04/28 14:16	2	38	4	27	5	3	2	1	1	3	1	0	1	0	3	3	3	3	3	3	3	3	2	3	3	3	3	3	3	3	1	3	2	3	1	2	3	2	2	1	3	3	1	3	1	1	1	1
f2rvm4NXDLGwY8%2FgAO4rN%2BA	2021/04/28 22:28	2	39	4	23	4	5	1	2	1	3	1	0	1	0	3	3	3	4	2	4	2	4	3	3	4	3	2	2	4	2	3	3	3	3	3	3	2	3	2	3	3	2	4	3	3	3	4	3
fTv5vkddzrhBLS%2FIvRA1rng	2021/04/28 18:29	2	48	5	14	3	3	1	2	1	3	1	0	1	0	3	3	3	3	3	3	2	4	3	3	3	3	2	2	3	4	4	4	4	4	4	4	4	4	4	4	4	4	4	3	3	3	3	3
fOlYWx3%2BCwuNOc4SEpWuBGA	2021/04/28 17:54	1	53	6	11	3	6	2	1	1	3	1	0	1	0	3	3	3	3	3	3	3	3	3	3	3	2	2	2	2	2	3	3	3	2	3	3	3	3	3	3	3	3	4	3	3	3	2	3
[truncated: 54 more columns]
