# Supplementary material for: Enhancing online interaction through avatar-based dialogue systems utilizing the approaching movement
Source: PLoS One. 2025 Jul 18;20(7):e0327712. doi: 10.1371/journal.pone.0327712 (PMC12273998; doi:10.1371/journal.pone.0327712)
Supplement: S1 File — (ZIP) [file pone.0327712.s001.zip › Rawdata/8808000160_Rawdata.txt]

MID	DAY	SEX	AGE	GEN	PRE	ARE	JOB	MAR	CHI	q1	q2	q3c1	q3c2	q3c3	q3c4	q4s1	q4s2	q5s1	q5s2	q6s1	q6s2	q6s3	q6s4	q7s1	q7s2	q8s1	q8s2	q8s3	q8s4	q8s5	q8s6	q9s1	q9s2	q9s3	q9s4	q9s5	q9s6	q9s7	q9s8	q9s9	q9s10	q9s11	q9s12	q9s13	q9s14	q9s15	q9s16	q9s17	q9s18
fR%2BsTRbZ0vnbCarqr11xCZQ	2021/05/02 23:58	2	48	5	13	3	3	1	2	1	3	1	1	0	0	2	3	2	3	3	2	3	3	3	3	3	3	2	2	4	3	3	4	4	5	5	5	5	5	3	4	4	4	5	3	4	3	3	3
fIo1fAmBNmhjESqSBAQd%2BaA	2021/04/28 16:54	2	39	4	42	8	8	2	2	1	3	1	1	0	0	2	3	3	3	3	2	2	3	3	3	4	3	3	3	4	4	2	2	2	2	2	2	3	3	3	2	3	3	2	3	2	3	3	3
fgc38CNmc2RutVbv0exVAbQ	2021/04/28 17:27	2	47	5	13	3	8	2	1	1	3	1	1	0	0	4	4	4	4	2	2	3	3	4	4	2	2	2	2	4	4	3	3	3	3	4	3	3	4	4	4	4	5	3	1	4	3	4	4
f%2FZoVzbOJfD6x0i%2B68KBptg	2021/04/28 21:19	2	51	6	20	4	9	2	1	1	3	1	1	0	0	2	3	3	3	3	3	2	3	3	3	4	3	3	3	3	3	3	3	3	3	3	3	3	3	3	3	3	3	3	3	3	3	3	3
f3U79E4IrpH9XX5Hlzw9TDw	2021/04/28 15:41	1	52	6	12	3	1	2	1	1	1	0	1	0	0	2	2	2	2	3	3	3	3	2	2	2	1	2	2	2	2	3	2	2	3	3	3	3	3	3	2	3	4	3	3	2	2	2	3
fqDgMFpdjyAk0AMnPDu8Vrg	2021/04/28 19:52	2	24	3	14	3	10	1	2	1	3	0	1	0	0	3	3	3	3	3	3	3	3	3	3	3	3	3	3	3	3	3	3	3	3	3	3	3	3	3	3	3	3	3	3	3	3	3	3
fvGcFTYjCQGueNqeAnTrAzg	2021/04/28 17:05	1	26	3	14	3	10	1	2	1	3	0	1	0	0	3	3	2	3	2	4	1	4	4	4	4	4	3	3	3	3	2	2	2	2	2	2	2	2	2	2	2	2	3	2	2	2	2	2
fkWtCBOsWR%2Bsb7rd5KwjYDw	2021/04/28 16:24	1	20	3	26	5	10	1	2	1	3	0	0	1	0	4	2	4	2	2	3	3	4	4	2	4	2	2	4	2	4	2	3	4	4	3	2	4	2	3	4	2	3	3	2	1	3	2	3
f%2F%2BMJH5zkpJahJI8suEzKGQ	2021/04/29 11:41	1	21	3	22	4	3	1	2	1	2	0	0	1	0	2	3	3	3	3	3	3	3	3	2	2	3	4	3	3	3	3	2	3	4	4	3	3	4	3	2	3	4	4	3	3	3	3	3
fWYAFTJLvbw5COLD%2FcqLsCw	2021/04/28 17:05	2	20	3	27	5	5	1	2	2
famTCDa0iah1tmsJ9MJfZ3A	2021/04/28 20:25	2	34	4	30	5	11	1	2	1	1	0	1	1	0	2	2	2	2	3	3	2	4	4	4	2	2	2	1	4	4	2	2	3	3	3	3	2	2	5	2	4	4	3	2	2	4	3	2
fZC5sJmTqDAI6j6b7KF%2F%2BHw	2021/04/30 10:14	2	56	6	27	5	8	2	1	1	2	0	1	0	0	3	3	3	3	2	2	1	3	3	3	3	3	3	3	3	3	2	2	3	2	2	1	4	3	3	2	4	3	2	3	3	4	3	3
f%2Bi1lVR4Jl%2B8pvwpvhLMgpg	2021/04/28 21:01	2	28	3	15	4	3	1	2	1	3	0	0	1	0	4	3	4	3	4	2	2	3	4	2	4	3	4	4	4	5	2	3	3	4	2	3	4	3	3	2	3	2	2	3	2	2	2	3
fvhMhpvlVB37%2By3Y9ZOgkJg	2021/04/28 21:41	2	28	3	14	3	4	2	1	1	3	1	1	0	0	3	3	3	2	3	2	3	3	3	4	2	3	3	3	2	2	2	2	3	2	3	3	2	5	3	2	4	4	4	3	3	3	2	2
fpJUuy9Ti%2FOIW1%2FWZlf76ZA	2021/04/29 02:30	2	41	5	3	2	5	1	2	1	3	0	1	0	0	2	3	3	3	3	2	2	3	3	3	3	3	4	3	3	3	3	2	3	3	3	3	3	2	2	3	2	3	3	4	3	3	3	3
fEwl6MqmZ02mQRgfb60dlmA	2021/04/28 21:11	2	50	6	13	3	3	1	2	1	4	1	1	0	0	2	4	2	3	2	2	4	5	1	3	3	1	2	2	4	4	2	2	3	3	2	2	2	3	1	2	2	1	2	2	5	2	2	2
fxVebxwHw0H0Iw4afbLtMVA	2021/04/29 07:11	1	32	4	14	3	4	2	1	1	3	0	1	0	0	2	2	2	4	3	3	3	3	4	2	3	3	4	3	4	3	3	3	3	3	3	3	3	3	3	3	3	3	3	3	3	3	3	3
feAO8dZtPNySEFC5nTHzFPA	2021/04/28 16:37	1	38	4	13	3	7	1	2	1	3	1	1	0	0	3	3	3	3	3	3	3	5	4	3	5	4	5	4	5	5	2	2	2	2	1	2	2	2	2	1	2	2	1	2	1	2	3	1
frQtO7wTSFAv38rGLuuw36g	2021/04/28 16:21	2	35	4	40	8	8	2	1	1	3	1	1	0	0	2	2	2	2	3	3	2	3	2	4	4	4	2	2	4	2	3	3	2	2	3	3	2	3	2	3	3	3	2	2	2	2	3	4
f74u2%2F5G%2FI%2FFpy5OOe46A1g	2021/04/29 14:49	1	41	5	38	7	4	2	1	1	5	1	1	0	0	2	3	2	4	1	5	2	4	2	2	2	2	2	2	2	2	4	4	4	4	4	4	4	4	3	3	4	2	4	4	3	4	3	4
fRx%2FdrNhyATllWSkYhyf6ig	2021/04/28 16:11	1	40	5	12	3	9	1	2	1	3	1	1	0	0	4	3	4	3	2	2	2	5	4	2	5	4	4	4	5	5	2	2	2	2	3	2	2	2	2	2	3	2	2	2	3	3	3	3
feHnt0jxl%2FtVyaIABdwwt5w	2021/04/28 16:17	2	55	6	14	3	9	2	1	1	2	1	0	0	0	3	3	3	3	3	2	2	4	3	3	4	4	4	4	4	4	3	3	3	3	2	3	3	3	3	2	3	3	2	3	2	3	3	3
fEREwsXjSEsoqstekM6jQ8g	2021/04/28 15:18	2	45	5	21	4	9	2	1	1	3	0	1	1	0	4	3	4	2	2	2	2	4	4	2	5	4	3	2	4	4	2	2	2	3	2	2	2	3	2	2	2	3	2	3	3	3	2	2
fM2SFCD3nZIJlHsLMpsbMrQ	2021/04/29 08:41	1	58	6	13	3	3	2	2	1	3	0	1	0	0	2	2	4	4	2	2	2	2	4	4	4	4	4	4	4	4	2	2	2	2	2	2	2	2	2	2	2	2	2	3	3	3	3	3
[truncated: 54 more columns]
