# Supplementary material for: Enhancing online interaction through avatar-based dialogue systems utilizing the approaching movement
Source: PLoS One. 2025 Jul 18;20(7):e0327712. doi: 10.1371/journal.pone.0327712 (PMC12273998; doi:10.1371/journal.pone.0327712)
Supplement: S1 File — (ZIP) [file pone.0327712.s001.zip › Rawdata/8808000161_Rawdata.txt]

MID	DAY	SEX	AGE	GEN	PRE	ARE	JOB	MAR	CHI	q1	q2	q3c1	q3c2	q3c3	q3c4	q4s1	q4s2	q5s1	q5s2	q6s1	q6s2	q6s3	q6s4	q7s1	q7s2	q8s1	q8s2	q8s3	q8s4	q8s5	q8s6	q9s1	q9s2	q9s3	q9s4	q9s5	q9s6	q9s7	q9s8	q9s9	q9s10	q9s11	q9s12	q9s13	q9s14	q9s15	q9s16	q9s17	q9s18
f%2BawahIouhhuSutX5Hv7mFw	2021/04/28 21:43	1	37	4	6	2	3	2	1	1	5	0	1	0	0	3	3	3	3	3	3	2	4	3	3	4	3	3	2	3	4	4	3	3	2	2	2	3	2	2	3	3	3	2	3	2	2	2	2
fdJ5mRMPnhnySHIck6wzUIw	2021/04/29 18:51	2	48	5	13	3	9	2	1	2
fWZX5FDCIAB7SIw4Uu08OKw	2021/04/28 20:20	2	26	3	34	6	3	1	2	1	3	0	1	0	0	2	3	3	3	2	3	2	5	5	4	4	4	4	2	4	4	2	4	4	4	2	3	2	4	3	2	2	4	2	3	2	2	2	3
f6qYNC73Q74DU%2FVGb8hhDrQ	2021/04/29 21:27	2	37	4	11	3	8	2	1	1	5	0	1	0	0	3	3	3	3	2	3	2	4	4	4	3	4	2	3	4	4	2	3	3	3	3	3	3	3	3	3	3	3	2	3	2	3	3	3
fOjbpgypsYl24ArqWLD1ovw	2021/04/30 21:38	1	44	5	28	5	2	2	1	1	3	0	1	0	0	2	4	2	4	2	3	2	4	4	4	4	4	4	2	4	4	4	4	4	3	3	3	3	3	3	3	3	3	3	3	4	3	3	3
fGx9f1Wnc0XTqNyqga3Aumw	2021/04/28 19:04	2	29	3	23	4	3	1	2	1	3	0	1	0	0	4	3	4	3	4	3	1	5	4	4	4	3	3	2	5	5	2	1	2	4	1	3	5	5	1	2	3	1	1	5	1	1	3	3
fxGkL%2FjalqNGopTYpWP4gFA	2021/04/28 17:38	2	55	6	40	8	9	2	1	1	2	0	1	0	0	3	3	3	3	3	3	3	3	3	3	3	3	3	3	3	3	3	3	3	3	3	3	3	3	3	3	3	3	3	3	3	3	3	3
fbCsocFA1%2Fb%2BQ0lWB9Et5%2FQ	2021/04/28 23:04	2	34	4	11	3	9	2	1	1	3	0	1	0	0	3	3	3	3	2	5	1	5	5	3	5	5	3	2	5	5	2	2	3	3	2	3	2	2	1	1	2	2	1	3	1	3	1	1
fsL1CN4EHM8Ih18wCdNBrtA	2021/04/28 20:28	2	22	3	12	3	10	1	2	1	4	0	1	0	0	3	3	3	3	3	3	3	3	3	3	3	3	3	3	3	3	3	3	3	3	3	3	3	3	3	3	3	3	4	3	3	4	3	3
fOtiWK7pf4uL0aY7IZvFdXA	2021/04/28 21:25	2	23	3	38	7	7	2	1	1	3	0	1	0	0	2	4	2	4	2	3	2	2	4	4	4	4	4	4	4	4	2	2	2	2	2	4	2	3	2	2	2	2	2	2	3	2	2	2
fMIqs%2B6uTExxcHVQJ%2BDuHMA	2021/05/04 11:39	2	47	5	12	3	3	2	1	1	3	0	1	0	0	3	3	3	3	3	3	2	4	3	3	3	3	3	3	3	3	2	2	3	3	2	3	3	3	2	2	3	3	3	3	3	3	3	3
fAG9TLnNRn0YJyqlUTzusFg	2021/04/29 08:46	2	46	5	11	3	8	2	1	1	3	0	1	0	0	3	3	3	3	4	4	5	2	3	3	3	3	3	3	3	3	1	2	2	3	1	2	4	3	2	3	3	3	2	3	4	1	3	4
fupdqs%2F7go0UgDsBhUl1elw	2021/04/29 06:28	1	37	4	13	3	11	1	2	1	7	0	1	0	0	3	3	2	2	2	2	2	2	3	3	3	3	3	3	3	3	2	2	3	2	2	2	3	2	2	2	2	2	2	2	2	2	2	2
fTFtbxIHNjZkMNZ1FxnsRtA	2021/05/04 23:54	2	34	4	18	4	1	1	2	1	3	0	1	0	0	4	3	3	3	3	3	2	3	2	4	3	2	1	1	4	4	2	2	2	2	2	2	2	2	2	2	2	3	3	2	3	3	3	2
fna%2BqwpAEck7JlwFAi1y2Fg	2021/04/29 11:45	2	34	4	13	3	6	1	2	1	1	0	1	0	0	4	4	2	2	5	5	3	4	4	4	4	2	2	2	4	2	2	3	3	4	4	3	4	5	4	2	4	4	3	3	1	2	3	3
fgjOPba4BtWmlgG%2BP2DuYHQ	2021/04/29 11:59	2	48	5	11	3	4	1	1	1	3	0	1	0	0	4	3	3	3	1	2	3	3	3	3	4	4	3	4	4	4	3	2	3	3	2	3	4	2	2	3	3	3	3	3	2	2	2	2
fHDc2ynCTq%2FbwPB%2B92aZj7Q	2021/04/28 21:29	1	36	4	44	8	1	2	2	1	3	0	1	0	0	4	4	2	3	3	2	2	2	4	2	2	4	4	4	4	4	4	2	3	3	3	3	3	3	4	4	3	3	3	4	5	4	2	2
fGikt5q0O6LHtH1NSPjRoag	2021/04/28 15:34	1	31	4	11	3	1	2	1	1	3	0	1	0	0	2	3	2	3	2	3	3	4	4	4	4	3	3	3	4	4	2	3	2	1	3	2	1	2	1	3	3	1	3	2	2	2	1	3
fRxZtKjzwpVUCtWJOUZx3kg	2021/04/28 22:37	1	49	5	1	1	3	2	1	1	3	0	1	0	0	3	3	3	3	3	3	3	3	3	3	3	3	3	3	3	3	3	3	3	3	3	3	3	3	3	3	3	3	3	3	3	3	3	3
fLl9EUj3H1E%2F1x5V4y0BWRg	2021/04/29 15:06	1	50	6	13	3	4	2	1	1	6	0	1	0	0	3	3	2	3	2	3	2	3	3	3	3	3	3	2	3	3	2	2	1	1	2	2	1	2	2	2	2	2	2	1	2	2	1	2
fUso5ssKW9QP2nyD1mxmh9Q	2021/04/28 16:29	1	43	5	11	3	11	1	2	1	3	0	1	0	0	2	4	2	4	1	4	2	4	5	3	5	3	3	1	4	4	2	2	3	3	3	2	3	3	2	2	3	3	2	4	2	3	3	3
fxVebxwHw0H3FKsubRwQTQg	2021/04/28 19:40	1	57	6	13	3	4	2	2	1	2	0	1	0	0	4	3	4	3	2	2	4	3	2	2	3	2	1	1	3	3	3	4	3	3	4	5	3	3	3	2	2	3	3	3	2	2	3	2
[truncated: 54 more columns]
