# Supplementary material for: Enhancing online interaction through avatar-based dialogue systems utilizing the approaching movement
Source: PLoS One. 2025 Jul 18;20(7):e0327712. doi: 10.1371/journal.pone.0327712 (PMC12273998; doi:10.1371/journal.pone.0327712)
Supplement: S1 File — (ZIP) [file pone.0327712.s001.zip › Rawdata/8808000162_Rawdata.txt]

MID	DAY	SEX	AGE	GEN	PRE	ARE	JOB	MAR	CHI	q1	q2	q3c1	q3c2	q3c3	q3c4	q4s1	q4s2	q5s1	q5s2	q6s1	q6s2	q6s3	q6s4	q7s1	q7s2	q8s1	q8s2	q8s3	q8s4	q8s5	q8s6	q9s1	q9s2	q9s3	q9s4	q9s5	q9s6	q9s7	q9s8	q9s9	q9s10	q9s11	q9s12	q9s13	q9s14	q9s15	q9s16	q9s17	q9s18
fEMiSXgAsZdyEUtXpO3sdoQ	2021/04/29 23:36	2	59	6	11	3	8	2	1	1	3	0	0	0	1	3	3	1	1	3	3	3	4	3	4	3	3	1	1	4	4	3	3	3	3	3	2	4	4	2	2	2	2	2	2	2	2	2	2
fwhF48jGU%2B4cax%2FoAWJamtA	2021/04/28 17:42	2	36	4	6	2	11	1	2	1	3	0	1	1	0	3	3	3	3	2	3	3	4	4	3	4	3	3	3	4	4	2	2	2	2	2	2	2	2	2	2	2	2	2	2	2	2	2	3
f4TNQ%2FaV1y7YUtrdss2OvUA	2021/04/29 22:10	2	44	5	39	7	11	1	2	1	3	0	1	1	0	3	3	3	3	2	2	3	3	3	3	3	3	3	3	4	4	2	3	3	2	3	3	3	3	2	2	3	3	3	4	2	2	3	3
fdmNipL%2FD0%2B0zhHOHrDi5Zg	2021/04/28 18:35	1	38	4	11	3	4	2	1	2
f83hiRNh%2BitttEpo1Qniu2Q	2021/05/01 16:39	2	49	5	12	3	5	2	2	1	4	0	1	1	0	4	3	3	3	2	2	2	4	5	4	5	4	4	3	5	5	2	2	2	2	2	2	3	2	3	2	3	4	3	3	2	3	2	2
fVSRRIxRCnXl%2BppZHIog2Bw	2021/04/29 06:42	1	46	5	13	3	4	2	2	2
fntEXWw0DMGyGqLn5%2BfJjhw	2021/04/28 15:52	1	31	4	8	3	11	1	2	1	3	0	0	1	0	3	4	3	3	3	3	4	4	3	4	4	4	3	4	3	3	2	2	4	4	4	2	2	4	3	4	3	2	4	1	3	4	2	3
fjuBmR7iAM%2BAVZykaywq3jQ	2021/04/28 16:07	1	22	3	22	4	11	1	2	1	3	0	1	1	0	4	3	4	3	2	2	1	4	4	4	3	3	2	2	3	4	3	3	3	2	3	3	3	3	3	2	2	2	2	2	2	4	3	3
fM1LF%2FhuKsvFm8T%2FZyMg2EA	2021/04/28 19:26	2	28	3	28	5	8	2	1	1	3	0	1	0	0	3	3	4	4	2	3	4	3	3	3	3	3	3	3	3	3	1	2	2	3	4	3	3	4	3	2	3	3	3	2	3	3	1	2
fXmzIj9cu%2B3uuUDKMuOsMGQ	2021/04/28 23:53	1	45	5	13	3	5	1	1	2
fzjstRbiR9XoOZJ1uRwT4DQ	2021/04/29 12:19	1	55	6	21	4	7	2	1	2
fnHfA6WBZv4hrCCwJUxZR6A	2021/04/28 19:06	2	27	3	9	3	5	1	2	2
f6fqSv1%2FtyCsEOnEG6PsivQ	2021/04/29 09:37	2	52	6	24	5	8	2	1	1	2	0	1	1	0	3	3	3	3	3	3	3	3	3	3	3	3	3	3	3	3	2	3	3	3	2	2	2	2	3	4	3	3	3	4	3	2	2	2
f4rxX4JPVZjXKSdvkmdkC2Q	2021/04/29 09:25	2	28	3	12	3	5	1	2	1	4	0	1	1	0	4	4	4	4	2	2	3	4	3	4	4	3	2	2	4	3	2	2	3	2	2	3	2	2	2	2	2	2	2	2	2	3	2	2
fFap089kcN8N1NXvlUs8UHw	2021/04/28 16:34	2	29	3	33	6	3	1	1	1	1	0	1	0	0	3	3	3	4	2	2	3	3	3	3	4	3	3	4	3	3	3	2	2	4	3	3	2	1	3	4	3	2	3	3	4	3	2	2
f3OfRvTTfWSYLjgkB%2FLEWLg	2021/04/28 16:03	1	44	5	33	6	1	2	1	1	3	0	0	1	0	3	3	3	3	1	4	3	5	3	3	2	2	3	2	2	1	3	2	4	3	4	2	3	3	2	4	3	3	3	2	4	3	3	3
fZoFTZ4J0i8BiJ2llyRYazQ	2021/04/28 20:40	1	25	3	13	3	3	1	2	1	3	0	1	0	0	4	2	3	4	1	2	2	5	4	3	4	3	3	2	3	4	3	2	3	2	1	2	1	1	2	1	2	2	1	1	2	1	1	1
f7PS6UbMNBN9mxVbWzr5Xtg	2021/04/29 12:50	1	25	3	13	3	6	1	2	1	10
fHOWTMOyBoo%2BpdeD9LNEcag	2021/04/28 18:54	1	29	3	11	3	3	2	1	1	4	0	1	1	0	4	3	3	2	2	1	3	2	4	2	2	2	4	4	4	2	3	2	3	4	3	3	3	4	3	3	2	2	3	3	3	3	3	2
fchfCJgbQkbUVCSZNvyyZpA	2021/04/28 17:04	2	37	4	13	3	3	1	2	1	2	0	1	1	0	2	3	3	3	3	2	3	4	4	4	4	4	4	3	3	4	3	2	3	4	2	2	3	2	2	2	3	2	2	3	4	2	2	2
f1LQKl7gY08KDKwXn1eoRrg	2021/04/29 02:32	2	43	5	23	4	8	2	1	1	7	0	1	1	0	3	3	3	3	3	2	3	4	3	3	4	1	1	1	3	4	3	2	3	3	2	3	3	3	2	3	2	2	3	3	2	3	2	3
fYu8%2FOf1rZfXda6LEFOFW1A	2021/04/28 15:51	1	53	6	30	5	5	1	2	1	2	0	1	1	0	4	2	4	3	3	2	4	3	2	2	3	2	4	2	4	2	3	4	4	4	4	3	3	3	4	4	3	2	3	3	4	2	2	3
fFt2A5gQlL2448A0C7FN4pg	2021/04/28 22:22	1	39	4	1	1	6	1	2	1	3	0	1	1	0	4	2	3	2	2	3	2	4	2	4	4	3	2	2	3	2	2	3	2	2	2	2	3	3	4	2	2	3	4	3	2	4	2	2
frCeqxo74ruAnnu3xPYCdzA	2021/04/28 15:48	1	31	4	15	4	4	2	2	1	3	0	1	0	0	2	2	2	2	2	1	2	4	4	4	4	4	4	2	4	4	2	2	3	2	1	2	3	2	3	3	2	3	3	2	4	2	2	2
frQtO7wTSFAsTgOr4l6Ml%2Bg	2021/04/30 13:37	2	43	5	13	3	4	2	2	1	2	0	1	1	0	3	1	3	4	2	2	4	4	2	2	2	2	3	2	4	4	2	4	2	4	3	4	4	2	4	2	2	4	2	2	2	2	2	4
fZPdjci8SoxH1C2q77Rru2A	2021/04/28 15:58	1	49	5	45	8	3	2	2	1	4	0	1	1	0	3	3	3	3	1	2	2	5	4	2	4	2	2	1	4	4	2	3	3	3	2	3	3	3	3	2	2	3	3	3	3	3	3	3
fX009sQFfkkhrnmiy4psw1w	2021/05/05 12:15	2	59	6	13	3	3	2	1	1	3	0	1	1	0	3	3	3	3	2	2	3	5	4	3	1	2	2	2	4	4	2	2	2	2	2	2	2	2	2	2	2	2	2	2	2	2	2	2
fOpnUjOMxjov8CTStiHyfzg	2021/05/04 12:34	2	54	6	13	3	9	2	1	1	3	0	1	1	0	3	3	3	3	2	2	4	4	3	3	3	3	3	3	3	3	3	3	3	3	3	3	4	3	3	3	4	3	3	4	4	2	3	3
[truncated: 54 more columns]
