# Supplementary material for: Enhancing online interaction through avatar-based dialogue systems utilizing the approaching movement
Source: PLoS One. 2025 Jul 18;20(7):e0327712. doi: 10.1371/journal.pone.0327712 (PMC12273998; doi:10.1371/journal.pone.0327712)
Supplement: S1 File — (ZIP) [file pone.0327712.s001.zip › Rawdata/8808000163_Rawdata.txt]

MID	DAY	SEX	AGE	GEN	PRE	ARE	JOB	MAR	CHI	q1	q2	q3c1	q3c2	q3c3	q3c4	q4s1	q4s2	q5s1	q5s2	q6s1	q6s2	q6s3	q6s4	q7s1	q7s2	q8s1	q8s2	q8s3	q8s4	q8s5	q8s6	q9s1	q9s2	q9s3	q9s4	q9s5	q9s6	q9s7	q9s8	q9s9	q9s10	q9s11	q9s12	q9s13	q9s14	q9s15	q9s16	q9s17	q9s18
ffl%2Bt1rGV6KDJJrWTeKMlYA	2021/05/01 09:02	1	53	6	14	3	9	2	1	1	3	1	0	1	0	3	3	3	3	3	3	3	3	3	3	3	1	1	1	2	2	3	3	3	3	3	3	3	3	3	3	3	4	5	3	3	3	3	3
fzjstRbiR9XqtOW5vXhWHvQ	2021/04/28 17:59	2	43	5	28	5	8	2	1	1	3	1	0	1	0	3	3	3	3	3	3	2	3	3	3	4	3	3	3	3	4	3	3	3	3	3	3	3	2	3	2	3	4	2	3	2	2	2	3
fRz1kWRxPTy6FP268DSaGBQ	2021/04/28 20:14	2	29	3	1	1	8	2	1	1	3	1	0	1	0	3	3	3	3	3	3	3	3	3	3	3	2	2	2	3	2	3	3	3	3	3	3	3	3	3	4	3	3	3	3	4	3	3	3
fAWELniplIB8ilM7ft%2Fv1aQ	2021/04/30 03:28	1	56	6	11	3	3	2	1	1	3	1	0	1	0	2	2	2	2	2	2	2	3	4	4	4	4	4	4	4	4	3	3	3	3	3	3	3	3	3	3	3	3	3	3	3	3	3	3
ffIvUSyt%2BMF8UmHrC3J3QdA	2021/04/29 22:25	1	42	5	8	3	5	2	1	1	1	0	1	0	0	2	4	2	4	3	3	3	3	4	4	4	4	4	4	4	4	3	3	3	3	3	3	3	3	3	3	3	3	3	3	3	3	3	3
fUds%2BHHirjDyAqEhO9WwPxw	2021/04/28 21:45	1	49	5	11	3	6	2	1	1	3	1	0	0	0	3	3	3	3	3	3	2	3	3	3	3	3	3	3	3	3	3	3	3	3	3	3	3	3	3	3	3	3	3	3	3	3	3	3
fDzv%2F%2FNWtrtE6QbHyq%2FRfGg	2021/04/30 13:50	1	50	6	40	8	4	2	1	1	3	1	0	1	0	2	2	2	2	3	3	2	4	2	4	4	2	4	2	4	4	3	3	2	2	2	2	3	2	3	4	3	2	4	3	4	1	3	4
fkYSQgShOMvMYOEyi0P1aEw	2021/04/28 17:36	2	22	3	32	6	11	1	2	1	4	0	0	0	1	3	3	3	3	3	3	3	3	3	3	3	3	3	3	3	3	3	3	3	3	3	3	3	3	3	3	3	3	3	3	3	3	3	3
fdFkTp%2BRxy%2Brix2HuxWCwdg	2021/04/28 19:05	2	42	5	23	4	7	2	2	1	6	1	0	0	0	3	3	3	3	2	4	5	2	2	3	3	1	1	1	3	3	4	5	5	4	5	5	5	5	3	4	4	3	3	3	3	3	3	3
fI8S6DD83Cdu3MB6i8%2FCjNQ	2021/04/28 17:49	1	35	4	30	5	3	1	2	1	3	0	0	0	1	3	3	3	3	3	4	4	4	3	3	3	3	3	3	3	3	3	3	4	4	3	3	4	3	3	4	4	2	4	4	5	5	1	3
fLNjpoRR6ovH5u0uXnxxSRA	2021/04/28 19:34	1	50	6	14	3	4	2	1	1	3	0	1	0	0	2	4	2	4	3	3	2	4	4	4	4	2	4	2	2	4	2	3	2	2	3	3	3	2	2	2	3	3	4	2	2	2	2	3
f%2BSUOKk0y2vZixDNFOI4ZsA	2021/05/01 21:41	1	45	5	11	3	5	2	1	1	2	0	0	1	0	4	2	4	4	4	2	2	3	2	2	3	4	4	4	2	4	3	3	3	4	4	4	3	3	4	4	3	1	2	3	3	3	3	2
f2eusX1s7YpJfSOEHknSj6g	2021/04/29 13:42	2	35	4	28	5	9	2	2	1	3	0	1	0	0	4	2	4	2	1	2	2	1	2	4	4	2	4	4	2	2	1	2	2	3	1	1	1	1	3	2	2	1	3	1	3	2	1	3
fCw2YVHMcF4AkJFLXBrOXLQ	2021/04/30 15:05	1	25	3	27	5	4	1	2	1	4	0	0	0	1	3	3	3	3	3	3	3	3	3	3	3	3	3	3	3	3	3	3	3	3	3	3	3	3	3	3	3	3	3	3	3	3	3	3
fuL%2Bc%2BpvcO53OO45ZpXigSQ	2021/04/29 05:44	1	41	5	23	4	5	2	1	1	2	1	0	1	0	4	4	3	3	3	3	3	1	3	3	3	3	2	3	3	2	3	4	3	2	2	3	3	3	3	3	3	3	3	3	3	3	2	2
fIn3pxyaoIQ0YMThKIbHdTw	2021/04/28 20:22	2	33	4	23	4	9	1	2	2
fCxlzH%2BH1Hjryt2U2T%2FAhbw	2021/04/28 18:14	2	33	4	36	7	11	1	2	1	4	1	0	1	0	4	2	2	4	2	2	1	3	4	2	4	2	2	2	4	4	2	2	3	3	3	3	4	3	3	3	2	2	2	3	3	3	2	2
fYt%2BThMzIrUEayno6G874ow	2021/04/29 01:51	1	21	3	27	5	9	1	2	1	6	1	0	1	0	4	4	4	2	2	3	2	4	4	2	4	3	4	5	4	3	2	3	3	3	2	3	1	2	2	3	3	3	3	3	2	2	2	3
fR0ad2GzMQOyjxC3tYAFuWg	2021/04/28 20:23	2	57	6	1	1	8	2	2	1	3	1	0	1	0	3	3	3	3	3	3	4	3	3	3	3	2	1	1	2	3	3	3	2	2	3	2	2	2	2	2	2	3	3	3	3	3	3	3
fU6U0Kz77a6Q%2B5MBsjh2fVw	2021/04/28 18:56	2	40	5	9	3	5	1	2	1	2	1	0	1	0	3	3	3	3	2	2	2	2	3	3	2	2	2	3	2	3	3	2	2	2	2	2	2	2	2	3	3	3	3	3	3	3	3	3
fZTB005R%2BeU0JtCS0etp13Q	2021/04/28 19:24	1	38	4	2	2	3	2	1	1	5	1	0	0	0	3	3	3	3	2	2	2	3	5	5	4	4	4	4	3	5	2	3	4	2	3	5	2	3	2	3	2	3	2	3	4	3	3	3
fhEB56cKM6%2BQQnL%2F4zR3ttg	2021/04/30 07:58	2	35	4	13	3	4	2	2	2
f0%2FNuSFBspMG6B8brTWMUtQ	2021/04/28 18:08	2	43	5	13	3	11	1	2	1	3	0	1	0	0	2	2	2	4	1	1	1	5	2	2	4	2	4	2	4	2	4	1	1	1	1	2	2	1	1	1	1	1	1	1	1	1	1	1
fcXs4BxQufGLI04a7RtSU3Q	2021/04/28 22:51	1	30	4	22	4	6	2	1	1	3	0	0	1	0	3	3	2	2	2	2	3	5	4	3	5	3	1	2	4	4	4	2	3	3	2	4	3	3	5	2	3	4	4	4	5	3	3	4
f361kjcfdy%2BuVBUGVrINzTg	2021/04/29 00:29	2	54	6	13	3	6	1	2	1	4	1	0	1	0	3	3	3	3	2	2	3	5	4	2	5	3	3	1	3	5	1	2	2	3	1	2	3	2	1	1	2	2	1	2	1	1	2	4
f4V1M6mUbaXSAjNk%2FA656RQ	2021/04/28 23:57	1	38	4	13	3	3	2	2	2
[truncated: 54 more columns]
