# Supplementary material for: Enhancing online interaction through avatar-based dialogue systems utilizing the approaching movement
Source: PLoS One. 2025 Jul 18;20(7):e0327712. doi: 10.1371/journal.pone.0327712 (PMC12273998; doi:10.1371/journal.pone.0327712)
Supplement: S1 File — (ZIP) [file pone.0327712.s001.zip › Rawdata/8808000164_Rawdata.txt]

MID	DAY	SEX	AGE	GEN	PRE	ARE	JOB	MAR	CHI	q1	q2	q3c1	q3c2	q3c3	q3c4	q4s1	q4s2	q5s1	q5s2	q6s1	q6s2	q6s3	q6s4	q7s1	q7s2	q8s1	q8s2	q8s3	q8s4	q8s5	q8s6	q9s1	q9s2	q9s3	q9s4	q9s5	q9s6	q9s7	q9s8	q9s9	q9s10	q9s11	q9s12	q9s13	q9s14	q9s15	q9s16	q9s17	q9s18
fQxR9c8bO7XFlh7HUrZqL7g	2021/04/30 08:54	1	39	4	7	2	7	1	2	1	3	0	1	1	0	3	3	3	3	3	3	3	3	3	3	3	3	3	3	3	3	4	3	3	3	4	3	3	3	3	3	3	3	3	3	4	3	4	4
f83hiRNh%2BitsxvIY8sxLEBA	2021/04/30 09:18	1	43	5	12	3	4	1	2	1	3	0	1	0	0	2	4	2	4	4	2	3	3	4	4	4	2	2	2	4	4	3	3	3	3	3	3	3	3	3	3	3	3	3	3	3	3	3	3
fj3%2Bp5g5RDtZuAgily%2F4X%2FQ	2021/04/30 09:18	1	52	6	13	3	7	2	1	1	3	0	1	0	0	3	3	3	3	2	2	3	3	3	3	3	3	4	3	3	4	2	2	2	3	2	2	2	2	2	3	2	2	2	2	2	2	2	2
fCxlzH%2BH1HjqSQg0p6a804g	2021/05/03 03:05	1	59	6	11	3	4	2	1	2
f5hOemCcSoooL%2FVrANP5vQg	2021/05/01 12:59	1	43	5	16	4	3	2	1	1	3	0	1	1	0	3	4	4	2	1	3	2	2	4	4	3	2	2	4	3	3	2	2	2	2	3	2	2	2	2	2	3	2	2	2	2	2	2	1
fDBQlLL9hwzcotoN38jwzUQ	2021/04/30 11:44	2	24	3	11	3	4	1	2	1	3	0	1	1	0	3	5	2	2	1	2	5	1	4	2	2	4	1	2	4	5	2	3	3	4	2	2	3	3	2	1	4	4	2	3	2	2	4	3
fLXvIcNVUQ8rYkVfrSc9w5A	2021/04/30 11:45	1	35	4	24	5	1	2	2	1	3	0	1	0	0	3	3	3	3	3	3	5	4	2	4	2	1	1	1	1	1	5	4	5	5	4	5	2	4	1	5	2	1	5	3	3	5	5	3
fMXF%2BkoMhqf7zo00C76QRvg	2021/04/30 22:26	2	29	3	23	4	3	1	2	1	3	0	1	0	0	2	2	2	2	2	3	2	2	3	3	3	3	3	2	3	3	3	2	2	3	3	3	3	3	3	3	3	3	3	3	3	3	3	3
fX%2BqZf75ULhaXPIfSbQCSHw	2021/04/30 11:44	2	24	3	28	5	10	1	2	1	7	0	1	1	0	4	4	2	3	2	2	4	5	4	4	4	4	1	1	5	4	2	2	2	2	2	1	3	2	2	2	2	2	2	2	2	2	1	2
f13V2nobxgjPNtBJl0ALK1w	2021/04/30 12:42	2	52	6	40	8	9	2	1	1	3	1	1	0	0	5	3	3	3	2	2	3	5	3	3	3	3	1	3	4	1	3	3	3	3	3	2	3	3	3	3	3	3	3	3	2	3	3	3
fMXF%2BkoMhqf6DgFwW7qISog	2021/05/02 22:44	2	41	5	9	3	9	2	1	1	2	0	1	1	0	4	2	4	2	2	3	2	2	2	2	3	2	1	2	2	4	3	3	3	3	3	3	3	3	3	3	3	3	3	3	3	3	3	3
fZC5sJmTqDAITPR2Fsk%2FcdQ	2021/05/03 18:23	2	30	4	45	8	3	1	2	1	4	0	1	1	0	4	4	2	2	2	2	2	3	4	3	2	2	4	2	2	2	4	3	3	4	2	4	3	2	2	2	2	2	1	3	2	4	2	2
fk7FW3IfApfh7TIzCzwYXbQ	2021/04/30 15:09	1	37	4	26	5	5	1	2	1	3	0	1	1	0	5	5	4	3	2	2	5	3	3	3	3	3	3	3	3	3	3	2	3	3	3	2	3	3	3	2	3	3	3	2	3	2	3	4
fE2qrr30aKAyPGT7aSktUlA	2021/05/01 08:00	1	23	3	20	4	7	2	1	1	5	0	1	0	0	2	4	3	3	3	3	3	3	4	4	4	3	1	2	4	4	1	2	1	2	2	1	2	3	2	3	2	3	3	2	3	2	3	3
fnwJ%2BUAKutxT4KaFW3KuT%2FA	2021/05/01 06:25	1	57	6	1	1	5	2	1	1	2	0	1	1	0	3	3	3	3	2	3	2	3	3	3	3	3	3	3	3	3	3	3	3	3	3	3	3	3	3	3	3	3	3	3	3	3	3	3
f%2BrGOPwqrwoqJCyKx5E57vw	2021/04/30 09:44	1	58	6	30	5	6	2	2	1	3	0	1	0	0	1	2	1	1	1	1	1	2	1	1	2	1	1	1	1	2	1	1	1	1	1	1	2	1	1	1	1	2	1	1	1	1	1	1
fPDvq9R3k9yu%2FAtF6K6gSpg	2021/04/30 15:56	1	39	4	32	6	3	1	2	1	3	0	1	0	0	2	2	4	2	4	4	4	4	2	4	4	2	2	2	4	4	2	3	3	2	2	2	2	2	3	4	4	4	4	1	2	2	2	2
f96DIiWzqy%2Fh%2FHwOa%2Bcar5g	2021/04/30 09:54	2	44	5	18	4	9	2	2	1	3	0	1	0	0	4	3	4	3	4	3	3	3	5	4	4	2	2	3	4	4	3	2	2	4	5	3	2	3	3	3	2	3	3	2	4	3	2	3
fGOgqpZaDrUp5UqpeNDoQNQ	2021/04/30 21:15	1	43	5	40	8	1	2	1	1	3	0	1	1	0	3	4	3	4	2	3	3	4	2	2	3	2	2	2	3	3	4	4	4	3	3	3	2	3	3	4	2	2	3	3	2	3	3	3
fqHieYKCNom2Dq%2By750%2FOyA	2021/04/30 10:34	1	45	5	13	3	5	2	1	1	3	0	1	1	0	3	4	4	4	2	4	2	5	4	2	2	2	2	2	2	4	2	4	4	4	2	4	3	4	4	2	4	4	2	4	4	4	4	4
[truncated: 54 more columns]
