# Supplementary material for: Enhancing online interaction through avatar-based dialogue systems utilizing the approaching movement
Source: PLoS One. 2025 Jul 18;20(7):e0327712. doi: 10.1371/journal.pone.0327712 (PMC12273998; doi:10.1371/journal.pone.0327712)
Supplement: S1 File — (ZIP) [file pone.0327712.s001.zip › Rawdata/8808000165_Rawdata.txt]

MID	DAY	SEX	AGE	GEN	PRE	ARE	JOB	MAR	CHI	q1	q2	q3c1	q3c2	q3c3	q3c4	q4s1	q4s2	q5s1	q5s2	q6s1	q6s2	q6s3	q6s4	q7s1	q7s2	q8s1	q8s2	q8s3	q8s4	q8s5	q8s6	q9s1	q9s2	q9s3	q9s4	q9s5	q9s6	q9s7	q9s8	q9s9	q9s10	q9s11	q9s12	q9s13	q9s14	q9s15	q9s16	q9s17	q9s18
fku9fqU4QpnQXhSyb71dYCQ	2021/04/30 18:59	2	28	3	12	3	10	1	2	1	2	0	0	1	0	2	4	2	2	3	3	3	3	2	2	2	2	2	2	2	2	5	4	3	1	2	3	2	2	3	2	4	4	4	4	3	4	2	1
fYt%2BThMzIrUGQjELkc34xeA	2021/04/30 16:19	1	28	3	28	5	2	2	1	1	3	0	0	1	0	4	4	2	2	1	1	2	1	4	4	2	2	2	2	2	2	2	1	2	3	1	1	2	3	1	2	2	2	1	2	1	2	2	1
ff4kmmJmGs8%2FpDlanhjTNqA	2021/05/01 01:33	2	37	4	40	8	3	1	2	1	7	0	0	1	0	3	3	3	3	5	1	5	3	4	4	4	4	4	2	4	4	3	3	3	2	2	3	3	2	2	2	3	2	2	3	3	2	2	2
fjrB0LwZxQA0wrfTt8CYjtA	2021/04/30 17:15	1	48	5	28	5	6	2	2	2
fcziAHoDo8ApvRcmPD0OQWQ	2021/05/03 10:02	1	56	6	24	5	5	2	1	2
ftrgNYJY7QXrQlW1azOOVJQ	2021/04/30 14:07	1	23	3	16	4	10	1	2	2
fer5315CNZjh0%2BkF2GdK2QQ	2021/04/30 18:25	1	46	5	14	3	3	2	1	1	3	0	0	1	0	2	3	3	3	2	3	3	3	3	3	3	3	3	3	4	3	2	2	3	3	3	2	3	3	3	3	3	3	3	3	4	3	3	2
fVskwC%2BzYoTPfYuR1GFnFCA	2021/04/30 21:32	2	39	4	6	2	8	2	1	1	3	0	0	1	0	3	3	3	3	3	3	3	3	3	3	3	2	3	3	2	2	4	4	4	3	4	3	2	3	2	4	3	2	3	3	4	2	2	2
fIeeFTrpxxSQ8V8GHzkMA8g	2021/05/06 17:36	2	40	5	44	8	8	2	1	1	2	0	0	1	0	2	2	2	2	3	3	2	2	2	4	2	2	2	4	4	2	3	3	3	3	3	3	3	3	3	3	3	3	3	3	3	3	3	3
fIkmh3d380eBt6g4Msw%2FdiQ	2021/04/30 11:21	2	23	3	40	8	4	1	2	1	4	1	1	0	0	5	1	4	5	1	1	2	1	5	4	5	5	2	1	5	1	1	2	1	2	1	2	2	3	3	4	3	2	1	4	4	4	4	4
f5TRxMuvmkk5BBCRrfN5ydw	2021/04/30 10:40	2	26	3	22	4	3	2	1	1	3	0	0	1	0	4	2	4	4	1	3	3	3	4	5	4	4	4	4	3	4	4	4	3	3	2	2	2	1	2	3	2	2	3	3	2	4	2	3
fzVo2bNRFMtML1Ixjv7GqTA	2021/05/01 07:03	2	21	3	13	3	9	1	2	1	3	0	0	1	0	4	2	3	3	2	2	2	4	4	2	4	2	2	1	2	4	3	5	4	3	4	4	4	4	3	4	4	3	3	3	3	4	4	3
fPytY%2BX967xKmrNPSdruvOw	2021/04/30 12:46	1	30	4	33	6	3	2	1	1	8	1	0	0	0	4	3	3	3	3	4	3	4	3	3	3	3	3	4	3	3	3	4	4	4	4	4	4	4	3	4	3	4	4	4	5	4	4	4
fDjvAsG6rIy4%2Fc5SmAt6DPQ	2021/05/04 07:44	2	43	5	8	3	11	1	2	2
fCrzus9j7gqNyuyUUo5F7PQ	2021/04/30 13:44	2	30	4	14	3	11	1	2	2
fN7RLdfxvAAWKOExtgJIEYA	2021/05/01 16:41	1	49	5	13	3	2	1	2	1	3	0	0	1	0	3	3	3	3	2	2	2	2	3	3	3	3	3	3	3	3	3	3	3	3	3	3	3	3	3	3	3	3	3	3	3	3	3	3
fAxcEKUeUoweAUTJpcjAycw	2021/04/30 13:44	1	54	6	27	5	4	2	1	1	9
f74u2%2F5G%2FI%2FH%2BCmaDfk12NQ	2021/04/30 14:55	2	45	5	11	3	8	2	1	1	3	0	0	1	0	3	3	2	3	4	2	3	2	2	3	4	2	2	2	2	4	3	3	3	3	2	3	3	2	3	2	2	3	3	3	3	3	2	2
f1aS2yF921Z4lXp%2B2GDhKaA	2021/05/02 17:49	2	54	6	33	6	4	1	2	1	3	0	0	1	0	3	3	3	3	2	2	2	4	3	3	3	4	2	2	3	3	3	2	2	2	1	2	2	2	2	2	2	2	2	2	2	2	3	2
fdz5bRi0vdOwCBMoix52xqw	2021/04/30 10:38	1	49	5	1	1	4	2	1	1	3	0	0	1	0	3	3	3	3	3	3	3	3	3	3	3	3	3	3	3	3	3	3	3	3	3	3	3	3	3	3	3	3	3	3	3	3	3	3
f6a1zJItmE8eZcJH%2FyCH8Tg	2021/05/04 18:24	1	53	6	13	3	4	1	2	2
[truncated: 54 more columns]
